# Supplementary material for: Long-term exposure to food-grade disinfectants causes cross-resistance to antibiotics in Salmonella enterica serovar Typhimurium strains with different antibiograms and sequence types
Source: Antimicrob Resist Infect Control. 2023 Dec 13;12:145. doi: 10.1186/s13756-023-01333-w (PMC10717106; doi:10.1186/s13756-023-01333-w)
Supplement: Supplementary file 1 — Additional file 1. Bacterial strains and culture conditions. [file 13756_2023_1333_MOESM1_ESM.xlsx]

## Sheet: Summary
Isolate ID	Quality Module	Genotype	Predicted Phenotype	Plasmid	Scheme	Sequence Type	Genome Length	N50 value	Number of Contigs Greater Than Or Equal To 300 bp	Quality Module Feedback
SAL01711	Passed	None	Sensitive	None	senterica_achtman_2	34	4928572	271057	109
SAL02000	Passed	gyrA (D87Y)	ciprofloxacin I/R, nalidixic acid	IncFIB(S), IncFII(S)	senterica_achtman_2	19	4880575	258628	83
SAL02003	Passed	qnrS1	ciprofloxacin I/R	None	senterica_achtman_2	36	4780200	182008	63
SAL02005	Passed	gyrA (S83Y)	ciprofloxacin I/R, nalidixic acid	IncFIB(S), IncFII(S)	senterica_achtman_2	19	4914129	213108	113
SAL02006	Passed	gyrA (S83Y)	ciprofloxacin I/R, nalidixic acid	IncFIB(S), IncFII(S)	senterica_achtman_2	19	4844130	265999	58
SAL02008	Passed	qnrS1	ciprofloxacin I/R	None	senterica_achtman_2	36	4812010	197933	84
SAL02010	Passed	aph(3'')-Ib, aph(6)-Id, blaTEM-1B, bleO, gyrA (D87N), sul1, sul2, tet(B)	streptomycin, kanamycin, ampicillin, unknown[bleO_1_AF051917], ciprofloxacin I/R, nalidixic acid, sulfisoxazole, tetracycline	IncHI2, IncHI2A	senterica_achtman_2	34	5150439	223164	104
SAL02017	Passed	None	Sensitive	IncFIB(S), IncFII(S)	senterica_achtman_2	19	4911631	198791	70
SAL02030	Passed	gyrA (D87Y)	ciprofloxacin I/R, nalidixic acid	IncHI2A	senterica_achtman_2	34	4220525	282681	19
SAL02041	Passed	aac(3)-IV, aac(6')-Ib-cr, aac(6')-Ib-cr, aadA1, aadA8b, aph(3')-Ia, aph(4)-Ia, ARR-3, blaOXA-1, bleO, catB3, cmlA1, dfrA12, floR, gyrA (D87N), OqxA, OqxA, OqxB, OqxB, qacE, sul1, sul2, sul3, tet(B)	gentamicin, tobramycin, amikacin, ciprofloxacin I/R, unknown[aac(6')-Ib-cr_1_DQ303918], streptomycin, kanamycin, hygromycin, rifampicin, ampicillin, unknown[bleO_1_AF051917], chloramphenicol, trimethoprim, nalidixic acid, unknown[OqxA_1_EU370913], unknown[OqxB_1_EU370913], unknown[qacE_1_X68232], sulfisoxazole, tetracycline	IncHI2, IncHI2A	senterica_achtman_2	34	5092803	270491	103
SAL02046	Passed	None	Sensitive	None	senterica_achtman_2	36	4764088	233228	61
SAL02047	Passed	aph(3'')-Ib, aph(6)-Id, blaTEM-1B, bleO, gyrA (S83Y), tet(A)	streptomycin, kanamycin, ampicillin, unknown[bleO_1_AF051917], ciprofloxacin I/R, nalidixic acid, tetracycline	IncFIB(S), IncFII(S)	senterica_achtman_2	19	4892896	222696	77
SAL02069	Passed	qnrS1	ciprofloxacin I/R	None	senterica_achtman_2	36	4768117	168812	63
SAL02070	Passed	None	Sensitive	Col440II	senterica_achtman_2	34	4922182	271057	87
SAL02073	Passed	aac(3)-IV, aac(6')-Ib-cr, aac(6')-Ib-cr, aadA1, aadA8b, aph(3')-Ia, aph(4)-Ia, ARR-3, blaOXA-1, bleO, catB3, cmlA1, dfrA12, floR, gyrA (D87N), OqxA, OqxA, OqxB, OqxB, qacE, sul1, sul2, sul3, tet(B)	gentamicin, tobramycin, unknown[aac(6')-Ib-cr_1_DQ303918], amikacin, ciprofloxacin I/R, streptomycin, kanamycin, hygromycin, rifampicin, ampicillin, unknown[bleO_1_AF051917], chloramphenicol, trimethoprim, nalidixic acid, unknown[OqxA_1_EU370913], unknown[OqxB_1_EU370913], unknown[qacE_1_X68232], sulfisoxazole, tetracycline	IncHI2, IncHI2A	senterica_achtman_2	34	5079390	238537	108
SAL02135	Passed	aph(3'')-Ib, aph(6)-Id, blaTEM-1B, sul2, tet(B)	streptomycin, kanamycin, ampicillin, sulfisoxazole, tetracycline	IncQ1	senterica_achtman_2	34	4921910	271057	97
SAL02152	Passed	aac(6')-Ib-cr, aac(6')-Ib-cr, aadA1, aadA2b, aph(3')-Ia, ARR-3, blaOXA-1, catB3, cmlA1, dfrA12, gyrA (D87N), qacE, sul1, sul3, tet(B)	unknown[aac(6')-Ib-cr_1_DQ303918], amikacin, tobramycin, ciprofloxacin I/R, streptomycin, kanamycin, rifampicin, ampicillin, chloramphenicol, trimethoprim, nalidixic acid, unknown[qacE_1_X68232], sulfisoxazole, tetracycline	IncHI2, IncHI2A	senterica_achtman_2	34	5040677	269901	99
SAL02203	Passed	qnrS1	ciprofloxacin I/R	None	senterica_achtman_2	36	4780805	197933	62
SAL02214	Passed	aac(6')-Ib-cr, aac(6')-Ib-cr, aadA2, aph(3'')-Ib, aph(3')-Ia, aph(6)-Id, ARR-3, blaDHA-1, blaOXA-1, catB3, dfrA12, floR, mph(A), qacE, qacE, qnrB4, sul1, sul1, tet(A)	unknown[aac(6')-Ib-cr_1_DQ303918], amikacin, tobramycin, ciprofloxacin I/R, streptomycin, kanamycin, rifampicin, ampicillin, amoxicillin/clavulanic acid, cefoxitin, chloramphenicol, trimethoprim, erythromycin, azithromycin, unknown[qacE_1_X68232], sulfisoxazole, tetracycline	IncA	senterica_achtman_2	19	4966096	185781	81
SAL02219	Passed	gyrB (E466D)	ciprofloxacin I/R, nalidixic acid	IncFIB(S), IncFII(S), IncX1	senterica_achtman_2	19	4935128	223213	76
SAL02239	Passed	aac(3)-IV, aac(6')-Ib-cr, aac(6')-Ib-cr, aadA2, aph(3')-Ia, aph(4)-Ia, ARR-3, blaDHA-1, blaOXA-1, catB3, dfrA12, floR, qacE, qacE, qnrB4, sul1, sul1, sul2, tet(D)	gentamicin, tobramycin, amikacin, ciprofloxacin I/R, unknown[aac(6')-Ib-cr_1_DQ303918], streptomycin, kanamycin, hygromycin, rifampicin, ampicillin, amoxicillin/clavulanic acid, cefoxitin, chloramphenicol, trimethoprim, unknown[qacE_1_X68232], sulfisoxazole, tetracycline	IncA	senterica_achtman_2	19	4967398	176054	85
SAL02249	Passed	aph(3'')-Ib, aph(6)-Id, blaTEM-1B, bleO, gyrA (S83Y), tet(A)	streptomycin, kanamycin, ampicillin, unknown[bleO_1_AF051917], ciprofloxacin I/R, nalidixic acid, tetracycline	IncFIB(S), IncFII(S)	senterica_achtman_2	19	4933794	196368	81
SAL02304	Passed	aac(3)-IV, aac(6')-Ib-cr, aac(6')-Ib-cr, aadA1, aadA8b, aph(3')-Ia, aph(4)-Ia, ARR-3, blaOXA-1, bleO, catB3, cmlA1, dfrA12, floR, gyrA (D87N), OqxA, OqxA, OqxB, OqxB, qacE, sul1, sul2, sul3, tet(B)	gentamicin, tobramycin, amikacin, ciprofloxacin I/R, unknown[aac(6')-Ib-cr_1_DQ303918], streptomycin, kanamycin, hygromycin, rifampicin, ampicillin, unknown[bleO_1_AF051917], chloramphenicol, trimethoprim, nalidixic acid, unknown[OqxA_1_EU370913], unknown[OqxB_1_EU370913], unknown[qacE_1_X68232], sulfisoxazole, tetracycline	IncHI2, IncHI2A	senterica_achtman_2	34	5105903	271057	101
SAL02683	Passed	aph(3'')-Ib, aph(6)-Id, blaTEM-1B, bleO, gyrA (S83Y), tet(A)	streptomycin, kanamycin, ampicillin, unknown[bleO_1_AF051917], ciprofloxacin I/R, nalidixic acid, tetracycline	IncFIB(S), IncFII(S)	senterica_achtman_2	19	4885965	196368	83
SAL02685	Passed	None	Sensitive	IncFIB(S), IncFII(S)	senterica_achtman_2	99	4898248	222876	74
ATCC14028	Passed	None	Sensitive	IncFIB(S), IncFII(S)	senterica_achtman_2	19	4965568	4869644	2
D23580	Passed	None	Sensitive	None	senterica_achtman_2	313	4879400	4879400	1

## Sheet: Detailed_Summary
Isolate ID	Data	Data Type	Predicted Phenotype	%Identity	%Overlap	HSP Length/Total Length	Contig	Start	End	Accession
01711_contigs.fasta	ST34 (senterica_achtman_2)	MLST
01711_contigs.fasta	None	Plasmid
01711_contigs.fasta	None	Resistance	Sensitive
02000_contigs.fasta	ST19 (senterica_achtman_2)	MLST
02000_contigs.fasta	IncFIB(S)	Plasmid		100	100	643/643	2000_new_verification_contig_13	11823	11181	FN432031
02000_contigs.fasta	IncFII(S)	Plasmid		100	100	262/262	2000_new_verification_contig_13	89646	89907	CP000858
02000_contigs.fasta	gyrA (D87Y)	Resistance	ciprofloxacin I/R, nalidixic acid	99.13	100	2637/2637	2000_new_verification_contig_9	22762	20126
02003_contigs.fasta	ST36 (senterica_achtman_2)	MLST
02003_contigs.fasta	None	Plasmid
02003_contigs.fasta	qnrS1	Resistance	ciprofloxacin I/R	100	100	657/657	pdb|2003|contig_37	7715	7059	AB187515
02005_contigs.fasta	ST19 (senterica_achtman_2)	MLST
02005_contigs.fasta	IncFIB(S)	Plasmid		100	100	643/643	pdb|2005|contig_17	11823	11181	FN432031
02005_contigs.fasta	IncFII(S)	Plasmid		100	100	262/262	pdb|2005|contig_17	89678	89939	CP000858
02005_contigs.fasta	gyrA (S83Y)	Resistance	ciprofloxacin I/R, nalidixic acid	99.13	100	2637/2637	pdb|2005|contig_11	22762	20126
02006_contigs.fasta	ST19 (senterica_achtman_2)	MLST
02006_contigs.fasta	IncFIB(S)	Plasmid		100	100	643/643	pdb|2006|contig_18	79887	80529	FN432031
02006_contigs.fasta	IncFII(S)	Plasmid		100	100	262/262	pdb|2006|contig_18	2014	1753	CP000858
02006_contigs.fasta	gyrA (S83Y)	Resistance	ciprofloxacin I/R, nalidixic acid	99.13	100	2637/2637	pdb|2006|contig_11	22762	20126
02008_contigs.fasta	ST36 (senterica_achtman_2)	MLST
02008_contigs.fasta	None	Plasmid
02008_contigs.fasta	qnrS1	Resistance	ciprofloxacin I/R	100	100	657/657	pdb|2008|contig_38	3331	3987	AB187515
02010_contigs.fasta	ST34 (senterica_achtman_2)	MLST
02010_contigs.fasta	IncHI2	Plasmid		100	100	327/327	pdb|2010|contig_36	5292	5618	BX664015
02010_contigs.fasta	IncHI2A	Plasmid		99.52	100	630/630	pdb|2010|contig_15	9736	10365	BX664015
02010_contigs.fasta	aph(3'')-Ib	Resistance	streptomycin	100	100	804/804	pdb|2010|contig_52	1725	922	AF321551
02010_contigs.fasta	aph(6)-Id	Resistance	kanamycin	100	100	837/837	pdb|2010|contig_52	922	86	M28829
02010_contigs.fasta	blaTEM-1B	Resistance	ampicillin	100	100	861/861	pdb|2010|contig_60	1470	610	AY458016
02010_contigs.fasta	bleO	Resistance	unknown[bleO_1_AF051917]	100	98.25	392/399	pdb|2010|contig_64	213	604	AF051917
02010_contigs.fasta	gyrA (D87N)	Resistance	ciprofloxacin I/R, nalidixic acid	99.13	100	2637/2637	pdb|2010|contig_13	112292	114928
02010_contigs.fasta	sul1	Resistance	sulfisoxazole	100	100	840/840	pdb|2010|contig_55	1749	2588	U12338
02010_contigs.fasta	sul2	Resistance	sulfisoxazole	100	100	816/816	pdb|2010|contig_52	2601	1786	HQ840942
02010_contigs.fasta	tet(B)	Resistance	tetracycline	100	100	1206/1206	pdb|2010|contig_42	1707	502	AF326777
02017_contigs.fasta	ST19 (senterica_achtman_2)	MLST
02017_contigs.fasta	IncFIB(S)	Plasmid		100	100	643/643	pdb|2017|contig_17	11852	11210	FN432031
02017_contigs.fasta	IncFII(S)	Plasmid		100	100	262/262	pdb|2017|contig_17	89732	89993	CP000858
02017_contigs.fasta	None	Resistance	Sensitive
02030_contigs.fasta	ST34 (senterica_achtman_2)	MLST
02030_contigs.fasta	IncHI2A	Plasmid		99.52	100	630/630	pdb|2030|contig_12	9736	10365	BX664015
02030_contigs.fasta	gyrA (D87Y)	Resistance	ciprofloxacin I/R, nalidixic acid	99.13	100	2637/2637	pdb|2030|contig_11	22837	20201
02041_contigs.fasta	ST34 (senterica_achtman_2)	MLST
02041_contigs.fasta	IncHI2	Plasmid		100	100	327/327	pdb|2041|contig_14	5937	5611	BX664015
02041_contigs.fasta	IncHI2A	Plasmid		99.52	100	630/630	pdb|2041|contig_14	22141	22770	BX664015
02041_contigs.fasta	ARR-3	Resistance	rifampicin	100	100	453/453	pdb|2041|contig_50	2539	2991	JF806499
02041_contigs.fasta	OqxA	Resistance	unknown[OqxA_1_EU370913]	100	100	1176/1176	pdb|2041|contig_47	333	1508	EU370913
02041_contigs.fasta	OqxA	Resistance	unknown[OqxA_1_EU370913]	100	100	1176/1176	pdb|2041|contig_47	333	1508	EU370913
02041_contigs.fasta	OqxB	Resistance	unknown[OqxB_1_EU370913]	100	100	3153/3153	pdb|2041|contig_47	1532	4684	EU370913
02041_contigs.fasta	OqxB	Resistance	unknown[OqxB_1_EU370913]	100	100	3153/3153	pdb|2041|contig_47	1532	4684	EU370913
02041_contigs.fasta	aac(3)-IV	Resistance	gentamicin, tobramycin	99.87	100	777/777	pdb|2041|contig_39	13969	13193	DQ241380
02041_contigs.fasta	aac(6')-Ib-cr	Resistance	amikacin, tobramycin, ciprofloxacin I/R	100	100	600/600	pdb|2041|contig_50	124	723	DQ303918
02041_contigs.fasta	aac(6')-Ib-cr	Resistance	unknown[aac(6')-Ib-cr_1_DQ303918]	100	100	600/600	pdb|2041|contig_50	124	723	DQ303918
02041_contigs.fasta	aadA1	Resistance	streptomycin	100	100	792/792	pdb|2041|contig_43	1894	2685	JQ414041
02041_contigs.fasta	aadA8b	Resistance	streptomycin	100	73.36	581/792	pdb|2041|contig_84	1	581	AM040708
02041_contigs.fasta	aph(3')-Ia	Resistance	kanamycin	100	100	816/816	pdb|2041|contig_67	1028	213	V00359
02041_contigs.fasta	aph(4)-Ia	Resistance	hygromycin	100	100	1026/1026	pdb|2041|contig_39	12964	11939	V01499
02041_contigs.fasta	blaOXA-1	Resistance	ampicillin	100	100	831/831	pdb|2041|contig_50	854	1684	HQ170510
02041_contigs.fasta	bleO	Resistance	unknown[bleO_1_AF051917]	100	98.25	392/399	pdb|2041|contig_60	1462	1071	AF051917
02041_contigs.fasta	catB3	Resistance	chloramphenicol	100	100	633/633	pdb|2041|contig_50	1822	2454	U13880
02041_contigs.fasta	cmlA1	Resistance	chloramphenicol	99.92	100	1260/1260	pdb|2041|contig_43	542	1801	M64556
02041_contigs.fasta	dfrA12	Resistance	trimethoprim	100	100	498/498	pdb|2041|contig_72	84	581	AM040708
02041_contigs.fasta	floR	Resistance	chloramphenicol	98.19	99.92	1214/1215	pdb|2041|contig_39	2560	3773	AF118107
02041_contigs.fasta	gyrA (D87N)	Resistance	ciprofloxacin I/R, nalidixic acid	99.13	100	2637/2637	pdb|2041|contig_13	22837	20201
02041_contigs.fasta	qacE	Resistance	unknown[qacE_1_X68232]	100	65.17	217/333	pdb|2041|contig_50	3214	3430	X68232
02041_contigs.fasta	sul1	Resistance	sulfisoxazole	100	100	840/840	pdb|2041|contig_65	202	1041	U12338
02041_contigs.fasta	sul2	Resistance	sulfisoxazole	100	100	816/816	pdb|2041|contig_39	7092	6277	AY034138
02041_contigs.fasta	sul3	Resistance	sulfisoxazole	100	100	792/792	pdb|2041|contig_43	5158	4367	AJ459418
02041_contigs.fasta	tet(B)	Resistance	tetracycline	100	100	1206/1206	pdb|2041|contig_40	10217	11422	AF326777
02046_contigs.fasta	ST36 (senterica_achtman_2)	MLST
02046_contigs.fasta	None	Plasmid
02046_contigs.fasta	None	Resistance	Sensitive
02047_contigs.fasta	ST19 (senterica_achtman_2)	MLST
02047_contigs.fasta	IncFIB(S)	Plasmid		100	100	643/643	pdb|2047|contig_16	11823	11181	FN432031
02047_contigs.fasta	IncFII(S)	Plasmid		100	100	262/262	pdb|2047|contig_16	89666	89927	CP000858
02047_contigs.fasta	aph(3'')-Ib	Resistance	streptomycin	99.88	100	804/804	pdb|2047|contig_43	4418	3615	AF321551
02047_contigs.fasta	aph(6)-Id	Resistance	kanamycin	99.88	100	831/831	pdb|2047|contig_43	3609	2779	CP000971
02047_contigs.fasta	blaTEM-1B	Resistance	ampicillin	100	100	861/861	pdb|2047|contig_43	1070	1930	AY458016
02047_contigs.fasta	bleO	Resistance	unknown[bleO_1_AF051917]	100	98.25	392/399	pdb|2047|contig_53	211	602	AF051917
02047_contigs.fasta	gyrA (S83Y)	Resistance	ciprofloxacin I/R, nalidixic acid	99.13	100	2637/2637	pdb|2047|contig_11	140170	142806
02047_contigs.fasta	tet(A)	Resistance	tetracycline	100	100	1200/1200	pdb|2047|contig_32	3218	4417	AJ517790
02069_contigs.fasta	ST36 (senterica_achtman_2)	MLST
02069_contigs.fasta	None	Plasmid
02069_contigs.fasta	qnrS1	Resistance	ciprofloxacin I/R	100	100	657/657	pdb|2069|contig_38	7715	7059	AB187515
02070_contigs.fasta	ST34 (senterica_achtman_2)	MLST
02070_contigs.fasta	Col440II	Plasmid		98.23	100	282/282	pdb|2070|contig_38	2385	2666	CP023921
02070_contigs.fasta	None	Resistance	Sensitive
02073_contigs.fasta	ST34 (senterica_achtman_2)	MLST
02073_contigs.fasta	IncHI2	Plasmid		100	100	327/327	pdb|2073|contig_26	41319	41645	BX664015
02073_contigs.fasta	IncHI2A	Plasmid		99.52	100	630/630	pdb|2073|contig_26	25115	24486	BX664015
02073_contigs.fasta	ARR-3	Resistance	rifampicin	99.78	100	453/453	pdb|2073|contig_53	2539	2991	JF806499
02073_contigs.fasta	OqxA	Resistance	unknown[OqxA_1_EU370913]	100	100	1176/1176	pdb|2073|contig_48	333	1508	EU370913
02073_contigs.fasta	OqxA	Resistance	unknown[OqxA_1_EU370913]	100	100	1176/1176	pdb|2073|contig_48	333	1508	EU370913
02073_contigs.fasta	OqxB	Resistance	unknown[OqxB_1_EU370913]	100	100	3153/3153	pdb|2073|contig_48	1532	4684	EU370913
02073_contigs.fasta	OqxB	Resistance	unknown[OqxB_1_EU370913]	100	100	3153/3153	pdb|2073|contig_48	1532	4684	EU370913
02073_contigs.fasta	aac(3)-IV	Resistance	gentamicin, tobramycin	99.87	100	777/777	pdb|2073|contig_55	3216	2440	DQ241380
02073_contigs.fasta	aac(6')-Ib-cr	Resistance	amikacin, tobramycin, ciprofloxacin I/R	100	100	600/600	pdb|2073|contig_53	124	723	DQ303918
02073_contigs.fasta	aac(6')-Ib-cr	Resistance	unknown[aac(6')-Ib-cr_1_DQ303918]	100	100	600/600	pdb|2073|contig_53	124	723	DQ303918
02073_contigs.fasta	aadA1	Resistance	streptomycin	100	100	792/792	pdb|2073|contig_44	1894	2685	JQ414041
02073_contigs.fasta	aadA8b	Resistance	streptomycin	100	73.36	581/792	pdb|2073|contig_88	1	581	AM040708
02073_contigs.fasta	aph(3')-Ia	Resistance	kanamycin	99.88	100	816/816	pdb|2073|contig_71	164	979	V00359
02073_contigs.fasta	aph(4)-Ia	Resistance	hygromycin	100	100	1026/1026	pdb|2073|contig_55	2211	1186	V01499
02073_contigs.fasta	blaOXA-1	Resistance	ampicillin	100	100	831/831	pdb|2073|contig_53	854	1684	HQ170510
02073_contigs.fasta	bleO	Resistance	unknown[bleO_1_AF051917]	100	98.25	392/399	pdb|2073|contig_64	1462	1071	AF051917
02073_contigs.fasta	catB3	Resistance	chloramphenicol	100	100	633/633	pdb|2073|contig_53	1822	2454	U13880
02073_contigs.fasta	cmlA1	Resistance	chloramphenicol	99.92	100	1260/1260	pdb|2073|contig_44	542	1801	M64556
02073_contigs.fasta	dfrA12	Resistance	trimethoprim	100	100	498/498	pdb|2073|contig_75	84	581	AM040708
02073_contigs.fasta	floR	Resistance	chloramphenicol	98.19	99.92	1214/1215	pdb|2073|contig_41	7063	8276	AF118107
02073_contigs.fasta	gyrA (D87N)	Resistance	ciprofloxacin I/R, nalidixic acid	99.13	100	2637/2637	pdb|2073|contig_12	22837	20201
02073_contigs.fasta	qacE	Resistance	unknown[qacE_1_X68232]	100	65.17	217/333	pdb|2073|contig_53	3214	3430	X68232
02073_contigs.fasta	sul1	Resistance	sulfisoxazole	100	100	840/840	pdb|2073|contig_69	1236	397	U12338
02073_contigs.fasta	sul2	Resistance	sulfisoxazole	100	100	816/816	pdb|2073|contig_41	11595	10780	AY034138
02073_contigs.fasta	sul3	Resistance	sulfisoxazole	100	100	792/792	pdb|2073|contig_44	5158	4367	AJ459418
02073_contigs.fasta	tet(B)	Resistance	tetracycline	100	100	1206/1206	pdb|2073|contig_42	10218	11423	AF326777
SAL02135	ST34 (senterica_achtman_2)	MLST
SAL02135	IncQ1	Plasmid		100	66.46	529/796	pdb|2135|contig_45	601	73	M28829
SAL02135	aph(3'')-Ib	Resistance	streptomycin	100	100	804/804	pdb|2135|contig_45	2816	3619	AF321551
SAL02135	aph(6)-Id	Resistance	kanamycin	100	100	837/837	pdb|2135|contig_45	3619	4455	M28829
SAL02135	blaTEM-1B	Resistance	ampicillin	100	100	861/861	pdb|2135|contig_55	599	1459	AY458016
SAL02135	sul2	Resistance	sulfisoxazole	100	100	816/816	pdb|2135|contig_45	1940	2755	HQ840942
SAL02135	tet(B)	Resistance	tetracycline	100	100	1206/1206	pdb|2135|contig_38	10581	11786	AF326777
SAL02152	ST34 (senterica_achtman_2)	MLST
SAL02152	IncHI2	Plasmid		100	100	327/327	pdb|2152|contig_14	109961	110287	BX664015
SAL02152	IncHI2A	Plasmid		99.52	100	630/630	pdb|2152|contig_14	93757	93128	BX664015
SAL02152	ARR-3	Resistance	rifampicin	100	100	453/453	pdb|2152|contig_47	892	440	JF806499
SAL02152	aac(6')-Ib-cr	Resistance	amikacin, tobramycin, ciprofloxacin I/R	100	100	600/600	pdb|2152|contig_47	3307	2708	DQ303918
SAL02152	aac(6')-Ib-cr	Resistance	unknown[aac(6')-Ib-cr_1_DQ303918]	100	100	600/600	pdb|2152|contig_47	3307	2708	DQ303918
SAL02152	aadA1	Resistance	streptomycin	100	100	792/792	pdb|2152|contig_41	1894	2685	JQ414041
SAL02152	aadA2b	Resistance	streptomycin	100	73.97	577/780	pdb|2152|contig_80	5	581	D43625
SAL02152	aph(3')-Ia	Resistance	kanamycin	100	100	816/816	pdb|2152|contig_64	162	977	V00359
SAL02152	blaOXA-1	Resistance	ampicillin	100	100	831/831	pdb|2152|contig_47	2577	1747	HQ170510
SAL02152	catB3	Resistance	chloramphenicol	100	100	633/633	pdb|2152|contig_47	1609	977	U13880
SAL02152	cmlA1	Resistance	chloramphenicol	99.92	100	1260/1260	pdb|2152|contig_41	542	1801	M64556
SAL02152	dfrA12	Resistance	trimethoprim	100	100	498/498	pdb|2152|contig_69	990	493	AM040708
SAL02152	gyrA (D87N)	Resistance	ciprofloxacin I/R, nalidixic acid	99.13	100	2637/2637	pdb|2152|contig_13	112292	114928
SAL02152	qacE	Resistance	unknown[qacE_1_X68232]	100	65.17	217/333	pdb|2152|contig_47	217	1	X68232
SAL02152	sul1	Resistance	sulfisoxazole	100	100	840/840	pdb|2152|contig_62	1236	397	U12338
SAL02152	sul3	Resistance	sulfisoxazole	100	100	792/792	pdb|2152|contig_41	5158	4367	AJ459418
SAL02152	tet(B)	Resistance	tetracycline	100	100	1206/1206	pdb|2152|contig_38	10217	11422	AF326777
SAL02203	ST36 (senterica_achtman_2)	MLST
SAL02203	None	Plasmid
SAL02203	qnrS1	Resistance	ciprofloxacin I/R	100	100	657/657	pdb|2203|contig_37	2332	2988	AB187515
SAL02214	ST19 (senterica_achtman_2)	MLST
SAL02214	IncA	Plasmid		100	100	417/417	pdb|2214|contig_18	1666	2082	FJ705807
SAL02214	ARR-3	Resistance	rifampicin	100	100	453/453	pdb|2214|contig_49	639	187	JF806499
SAL02214	aac(6')-Ib-cr	Resistance	amikacin, tobramycin, ciprofloxacin I/R	100	100	519/519	pdb|2214|contig_49	2973	2455	EF636461
SAL02214	aac(6')-Ib-cr	Resistance	unknown[aac(6')-Ib-cr_1_DQ303918]	99.83	100	600/600	pdb|2214|contig_49	3054	2455	DQ303918
SAL02214	aadA2	Resistance	streptomycin	100	100	792/792	pdb|2214|contig_50	919	128	JQ364967
SAL02214	aph(3'')-Ib	Resistance	streptomycin	100	99.88	803/804	pdb|2214|contig_18	119262	118460	AF024602
SAL02214	aph(3')-Ia	Resistance	kanamycin	100	100	816/816	pdb|2214|contig_18	122108	121293	V00359
SAL02214	aph(6)-Id	Resistance	kanamycin	100	100	837/837	pdb|2214|contig_18	118460	117624	M28829
SAL02214	blaDHA-1	Resistance	ampicillin, amoxicillin/clavulanic acid, cefoxitin	100	100	1140/1140	pdb|2214|contig_39	15919	14780	Y16410
SAL02214	blaOXA-1	Resistance	ampicillin	100	100	831/831	pdb|2214|contig_49	2324	1494	HQ170510
SAL02214	catB3	Resistance	chloramphenicol	100	100	633/633	pdb|2214|contig_49	1356	724	U13880
SAL02214	dfrA12	Resistance	trimethoprim	100	100	498/498	pdb|2214|contig_50	1824	1327	AM040708
SAL02214	floR	Resistance	chloramphenicol	98.19	99.92	1214/1215	pdb|2214|contig_44	7145	8358	AF118107
SAL02214	mph(A)	Resistance	erythromycin, azithromycin	99.68	100.11	922/921	pdb|2214|contig_48	146	1067	U36578
SAL02214	qacE	Resistance	unknown[qacE_1_X68232]	100	63.36	211/333	pdb|2214|contig_39	17226	17436	X68232
SAL02214	qacE	Resistance	unknown[qacE_1_X68232]	100	84.68	282/333	pdb|2214|contig_39	114	395	X68232
SAL02214	qnrB4	Resistance	ciprofloxacin I/R	100	100	645/645	pdb|2214|contig_39	10656	10012	DQ303921
SAL02214	sul1	Resistance	sulfisoxazole	100	100	840/840	pdb|2214|contig_39	455	1294	U12338
SAL02214	sul1	Resistance	sulfisoxazole	100	100	840/840	pdb|2214|contig_39	17496	18335	U12338
SAL02214	tet(A)	Resistance	tetracycline	100	100	1200/1200	pdb|2214|contig_18	115659	114460	AJ517790
SAL02219	ST19 (senterica_achtman_2)	MLST
SAL02219	IncFIB(S)	Plasmid		100	100	643/643	pdb|2219|contig_14	11823	11181	FN432031
SAL02219	IncFII(S)	Plasmid		99.62	100	262/262	pdb|2219|contig_14	89667	89928	CP000858
SAL02219	IncX1	Plasmid		98.93	100	374/374	pdb|2219|contig_33	11027	10654	EU370913
SAL02219	gyrB (E466D)	Resistance	ciprofloxacin I/R, nalidixic acid	98.38	100	2415/2415	pdb|2219|contig_19	22757	20343
SAL02239	ST19 (senterica_achtman_2)	MLST
SAL02239	IncA	Plasmid		100	100	417/417	pdb|2239|contig_16	111187	110771	FJ705807
SAL02239	ARR-3	Resistance	rifampicin	100	100	453/453	pdb|2239|contig_51	639	187	JF806499
SAL02239	aac(3)-IV	Resistance	gentamicin, tobramycin	99.87	100	777/777	pdb|2239|contig_52	48	824	DQ241380
SAL02239	aac(6')-Ib-cr	Resistance	amikacin, tobramycin, ciprofloxacin I/R	100	100	600/600	pdb|2239|contig_51	3054	2455	DQ303918
SAL02239	aac(6')-Ib-cr	Resistance	unknown[aac(6')-Ib-cr_1_DQ303918]	100	100	600/600	pdb|2239|contig_51	3054	2455	DQ303918
SAL02239	aadA2	Resistance	streptomycin	100	100	792/792	pdb|2239|contig_54	1323	2114	JQ364967
SAL02239	aph(3')-Ia	Resistance	kanamycin	100	92.52	755/816	pdb|2239|contig_63	968	214	V00359
SAL02239	aph(4)-Ia	Resistance	hygromycin	100	100	1026/1026	pdb|2239|contig_52	1053	2078	V01499
SAL02239	blaDHA-1	Resistance	ampicillin, amoxicillin/clavulanic acid, cefoxitin	100	100	1140/1140	pdb|2239|contig_38	2722	3861	Y16410
SAL02239	blaOXA-1	Resistance	ampicillin	100	100	831/831	pdb|2239|contig_51	2324	1494	HQ170510
SAL02239	catB3	Resistance	chloramphenicol	100	100	633/633	pdb|2239|contig_51	1356	724	U13880
SAL02239	dfrA12	Resistance	trimethoprim	100	100	498/498	pdb|2239|contig_54	418	915	AM040708
SAL02239	floR	Resistance	chloramphenicol	98.19	99.92	1214/1215	pdb|2239|contig_50	974	2187	AF118107
SAL02239	qacE	Resistance	unknown[qacE_1_X68232]	99.53	64.26	214/333	pdb|2239|contig_38	1415	1202	X68232
SAL02239	qacE	Resistance	unknown[qacE_1_X68232]	99.65	85.59	285/333	pdb|2239|contig_38	18527	18243	X68232
SAL02239	qnrB4	Resistance	ciprofloxacin I/R	100	100	645/645	pdb|2239|contig_38	7985	8629	DQ303921
SAL02239	sul1	Resistance	sulfisoxazole	100	100	840/840	pdb|2239|contig_38	1145	306	U12338
SAL02239	sul1	Resistance	sulfisoxazole	100	100	840/840	pdb|2239|contig_38	18186	17347	U12338
SAL02239	sul2	Resistance	sulfisoxazole	100	100	816/816	pdb|2239|contig_46	1222	407	AY034138
SAL02239	tet(D)	Resistance	tetracycline	100	100	1185/1185	pdb|2239|contig_49	2902	1718	AF467077
SAL02249	ST19 (senterica_achtman_2)	MLST
SAL02249	IncFIB(S)	Plasmid		100	100	643/643	pdb|2249|contig_19	79893	80535	FN432031
SAL02249	IncFII(S)	Plasmid		100	100	262/262	pdb|2249|contig_19	2014	1753	CP000858
SAL02249	aph(3'')-Ib	Resistance	streptomycin	99.88	100	804/804	pdb|2249|contig_46	1846	2649	AF321551
SAL02249	aph(6)-Id	Resistance	kanamycin	99.88	100	831/831	pdb|2249|contig_46	2655	3485	CP000971
SAL02249	blaTEM-1B	Resistance	ampicillin	100	100	861/861	pdb|2249|contig_46	5194	4334	AY458016
SAL02249	bleO	Resistance	unknown[bleO_1_AF051917]	100	98.25	392/399	pdb|2249|contig_54	1463	1072	AF051917
SAL02249	gyrA (S83Y)	Resistance	ciprofloxacin I/R, nalidixic acid	99.13	100	2637/2637	pdb|2249|contig_12	22762	20126
SAL02249	tet(A)	Resistance	tetracycline	100	100	1200/1200	pdb|2249|contig_40	13117	11918	AJ517790
SAL02304	ST34 (senterica_achtman_2)	MLST
SAL02304	IncHI2	Plasmid		100	100	327/327	pdb|2304|contig_13	5937	5611	BX664015
SAL02304	IncHI2A	Plasmid		99.52	100	630/630	pdb|2304|contig_13	22141	22770	BX664015
SAL02304	ARR-3	Resistance	rifampicin	100	100	453/453	pdb|2304|contig_50	2538	2990	JF806499
SAL02304	OqxA	Resistance	unknown[OqxA_1_EU370913]	100	100	1176/1176	pdb|2304|contig_46	5026	3851	EU370913
SAL02304	OqxA	Resistance	unknown[OqxA_1_EU370913]	100	100	1176/1176	pdb|2304|contig_46	5026	3851	EU370913
SAL02304	OqxB	Resistance	unknown[OqxB_1_EU370913]	100	100	3153/3153	pdb|2304|contig_46	3827	675	EU370913
SAL02304	OqxB	Resistance	unknown[OqxB_1_EU370913]	100	100	3153/3153	pdb|2304|contig_46	3827	675	EU370913
SAL02304	aac(3)-IV	Resistance	gentamicin, tobramycin	99.87	100	777/777	pdb|2304|contig_42	128	904	DQ241380
SAL02304	aac(6')-Ib-cr	Resistance	amikacin, tobramycin, ciprofloxacin I/R	100	100	600/600	pdb|2304|contig_50	123	722	DQ303918
SAL02304	aac(6')-Ib-cr	Resistance	unknown[aac(6')-Ib-cr_1_DQ303918]	100	100	600/600	pdb|2304|contig_50	123	722	DQ303918
SAL02304	aadA1	Resistance	streptomycin	100	100	792/792	pdb|2304|contig_45	584	1375	JQ414041
SAL02304	aadA8b	Resistance	streptomycin	100	73.86	585/792	pdb|2304|contig_85	585	1	AM040708
SAL02304	aph(3')-Ia	Resistance	kanamycin	100	100	816/816	pdb|2304|contig_68	1029	214	V00359
SAL02304	aph(4)-Ia	Resistance	hygromycin	100	100	1026/1026	pdb|2304|contig_42	1133	2158	V01499
SAL02304	blaOXA-1	Resistance	ampicillin	100	100	831/831	pdb|2304|contig_50	853	1683	HQ170510
SAL02304	bleO	Resistance	unknown[bleO_1_AF051917]	100	98.25	392/399	pdb|2304|contig_59	213	604	AF051917
SAL02304	catB3	Resistance	chloramphenicol	100	100	633/633	pdb|2304|contig_50	1821	2453	U13880
SAL02304	cmlA1	Resistance	chloramphenicol	100	67.78	854/1260	pdb|2304|contig_64	542	1395	M64556
SAL02304	dfrA12	Resistance	trimethoprim	100	100	498/498	pdb|2304|contig_72	84	581	AM040708
SAL02304	floR	Resistance	chloramphenicol	98.19	99.92	1214/1215	pdb|2304|contig_39	6632	7845	AF118107
SAL02304	gyrA (D87N)	Resistance	ciprofloxacin I/R, nalidixic acid	99.13	100	2637/2637	pdb|2304|contig_12	112292	114928
SAL02304	qacE	Resistance	unknown[qacE_1_X68232]	100	65.17	217/333	pdb|2304|contig_50	3213	3429	X68232
SAL02304	sul1	Resistance	sulfisoxazole	100	100	840/840	pdb|2304|contig_65	202	1041	U12338
SAL02304	sul2	Resistance	sulfisoxazole	100	100	816/816	pdb|2304|contig_39	11164	10349	AY034138
SAL02304	sul3	Resistance	sulfisoxazole	100	100	792/792	pdb|2304|contig_45	3848	3057	AJ459418
SAL02304	tet(B)	Resistance	tetracycline	100	100	1206/1206	pdb|2304|contig_38	10218	11423	AF326777
SAL02683	ST19 (senterica_achtman_2)	MLST
SAL02683	IncFIB(S)	Plasmid		100	100	643/643	pdb|2683|contig_18	11823	11181	FN432031
SAL02683	IncFII(S)	Plasmid		100	100	262/262	pdb|2683|contig_18	89690	89951	CP000858
SAL02683	aph(3'')-Ib	Resistance	streptomycin	99.88	100	804/804	pdb|2683|contig_46	4418	3615	AF321551
SAL02683	aph(6)-Id	Resistance	kanamycin	99.88	100	831/831	pdb|2683|contig_46	3609	2779	CP000971
SAL02683	blaTEM-1B	Resistance	ampicillin	100	100	861/861	pdb|2683|contig_46	1070	1930	AY458016
SAL02683	bleO	Resistance	unknown[bleO_1_AF051917]	100	98.25	392/399	pdb|2683|contig_55	1463	1072	AF051917
SAL02683	gyrA (S83Y)	Resistance	ciprofloxacin I/R, nalidixic acid	99.13	100	2637/2637	pdb|2683|contig_11	22762	20126
SAL02683	tet(A)	Resistance	tetracycline	100	100	1200/1200	pdb|2683|contig_40	9451	8252	AJ517790
SAL02685	ST99 (senterica_achtman_2)	MLST
SAL02685	IncFIB(S)	Plasmid		99.69	100	643/643	pdb|2685|contig_22	36122	36764	FN432031
SAL02685	IncFII(S)	Plasmid		100	100	262/262	pdb|2685|contig_22	52110	51849	CP000858
SAL02685	None	Resistance	Sensitive
ATCC14028	ST19 (senterica_achtman_2)	MLST
ATCC14028	IncFIB(S)	Plasmid		100	100	643/643	ref|NZ_CP034231.1|	62658	62016	FN432031
ATCC14028	IncFII(S)	Plasmid		100	100	262/262	ref|NZ_CP034231.1|	44576	44837	CP000858
ATCC14028	None	Resistance	Sensitive
D23580	ST313 (senterica_achtman_2)	MLST
D23580	None	Plasmid
D23580	None	Resistance	Sensitive

## Sheet: ResFinder
Isolate ID	Gene	Predicted Phenotype	%Identity	%Overlap	HSP Length/Total Length	Contig	Start	End	Accession	Sequence
SAL02003	qnrS1	ciprofloxacin I/R	100	100	657/657	pdb|2003|contig_37	7715	7059	AB187515	ATGGAAACCTACAATCATACATATCGGCACCACAACTTTTCACATAAAGACTTAAGTGATCTCACCTTCACCGCTTGCACATTCATTCGCAGCGACTTTCGACGTGCTAACTTGCGTGATACGACATTCGTCAACTGCAAGTTCATTGAACAGGGTGATATCGAAGGCTGCCACTTTGATGTCGCAGATCTTCGTGATGCAAGTTTCCAACAATGCCAACTTGCGATGGCAAACTTCAGTAATGCCAATTGCTACGGTATAGAGTTCCGTGCGTGTGATTTAAAAGGTGCCAACTTTTCCCGAACAAACTTTGCCCATCAAGTGAGTAATCGTATGTACTTTTGCTCAGCATTTATTTCTGGATGTAATCTTTCCTATGCCAATATGGAGAGGGTTTGT…
SAL02008	qnrS1	ciprofloxacin I/R	100	100	657/657	pdb|2008|contig_38	3331	3987	AB187515	ATGGAAACCTACAATCATACATATCGGCACCACAACTTTTCACATAAAGACTTAAGTGATCTCACCTTCACCGCTTGCACATTCATTCGCAGCGACTTTCGACGTGCTAACTTGCGTGATACGACATTCGTCAACTGCAAGTTCATTGAACAGGGTGATATCGAAGGCTGCCACTTTGATGTCGCAGATCTTCGTGATGCAAGTTTCCAACAATGCCAACTTGCGATGGCAAACTTCAGTAATGCCAATTGCTACGGTATAGAGTTCCGTGCGTGTGATTTAAAAGGTGCCAACTTTTCCCGAACAAACTTTGCCCATCAAGTGAGTAATCGTATGTACTTTTGCTCAGCATTTATTTCTGGATGTAATCTTTCCTATGCCAATATGGAGAGGGTTTGT…
SAL02010	aph(3'')-Ib	streptomycin	100	100	804/804	pdb|2010|contig_52	1725	922	AF321551	TTGAATCGAACTAATATTTTTTTTGGTGAATCGCATTCTGACTGGTTGCCTGTCAGAGGCGGAGAATCTGGTGATTTTGTTTTTCGACGTGGTGACGGGCATGCCTTCGCGAAAATCGCACCTGCTTCCCGCCGCGGTGAGCTCGCTGGAGAGCGTGACCGCCTCATTTGGCTCAAAGGTCGAGGTGTGGCTTGCCCCGAGGTCATCAACTGGCAGGAGGAACAGGAGGGTGCATGCTTGGTGATAACGGCAATTCCGGGAGTACCGGCGGCTGATCTGTCTGGAGCGGATTTGCTCAAAGCGTGGCCGTCAATGGGGCAGCAACTTGGCGCTGTTCACAGCCTATCGGTTGATCAATGTCCGTTTGAGCGCAGGCTGTCGCGAATGTTCGGACGCGCC…
SAL02010	aph(6)-Id	kanamycin	100	100	837/837	pdb|2010|contig_52	922	86	M28829	ATGTTCATGCCGCCTGTTTTTCCTGCTCATTGGCACGTTTCGCAACCTGTTCTCATTGCGGACACCTTTTCCAGCCTCGTTTGGAAAGTTTCATTGCCAGACGGGACTCCTGCAATCGTCAAGGGATTGAAACCTATAGAAGACATTGCTGATGAACTGCGCGGGGCCGACTATCTGGTATGGCGCAATGGGAGGGGAGCAGTCCGGTTGCTCGGTCGTGAGAACAATCTGATGTTGCTCGAATATGCCGGGGAGCGAATGCTCTCTCACATCGTTGCCGAGCACGGCGACTACCAGGCGACCGAAATTGCAGCGGAACTAATGGCGAAGCTGTATGCCGCATCTGAGGAACCCCTGCCTTCTGCCCTTCTCCCGATCCGGGATCGCTTTGCAGCTTTG…
SAL02010	blaTEM-1B	ampicillin	100	100	861/861	pdb|2010|contig_60	1470	610	AY458016	ATGAGTATTCAACATTTTCGTGTCGCCCTTATTCCCTTTTTTGCGGCATTTTGCCTTCCTGTTTTTGCTCACCCAGAAACGCTGGTGAAAGTAAAAGATGCTGAAGATCAGTTGGGTGCACGAGTGGGTTACATCGAACTGGATCTCAACAGCGGTAAGATCCTTGAGAGTTTTCGCCCCGAAGAACGTTTTCCAATGATGAGCACTTTTAAAGTTCTGCTATGTGGTGCGGTATTATCCCGTGTTGACGCCGGGCAAGAGCAACTCGGTCGCCGCATACACTATTCTCAGAATGACTTGGTTGAGTACTCACCAGTCACAGAAAAGCATCTTACGGATGGCATGACAGTAAGAGAATTATGCAGTGCTGCCATAACCATGAGTGATAACACTGCTGCC…
SAL02010	bleO	unknown[bleO_1_AF051917]	100	98.25	392/399	pdb|2010|contig_64	213	604	AF051917	AGTCTATCCCGGCATTGCCAGTCGGGGATATTAAAAAGAGTATAGGTTTTTATTGCGATAAACTAGGTTTCACTTTGGTTCACCATGAAGATGGATTCGCAGTTCTAATGTGTAATGAGGTTCGGATTCATCTATGGGAGGCAAGTGATGAAGGCTGGCGCTCTCGTAGTAATGATTCACCGGTTTGTACAGGTGCGGAGTCGTTTATTGCTGGTACTGCTAGTTGCCGCATTGAAGTAGAGGGAATTGATGAATTATATCAACATATTAAGCCTTTGGGCATTTTGCACCCCAATACATCATTAAAAGATCAGTGGTGGGATGAACGAGACTTTGCAGTAATTGATCCCGACAACAATTTGATTAGCTTTTTTCAACAAATAAAAAGCTAA
SAL02010	sul1	sulfisoxazole	100	100	840/840	pdb|2010|contig_55	1749	2588	U12338	ATGGTGACGGTGTTCGGCATTCTGAATCTCACCGAGGACTCCTTCTTCGATGAGAGCCGGCGGCTAGACCCCGCCGGCGCTGTCACCGCGGCGATCGAAATGCTGCGAGTCGGATCAGACGTCGTGGATGTCGGACCGGCCGCCAGCCATCCGGACGCGAGGCCTGTATCGCCGGCCGATGAGATCAGACGTATTGCGCCGCTCTTAGACGCCCTGTCCGATCAGATGCACCGTGTTTCAATCGACAGCTTCCAACCGGAAACCCAGCGCTATGCGCTCAAGCGCGGCGTGGGCTACCTGAACGATATCCAAGGATTTCCTGACCCTGCGCTCTATCCCGATATTGCTGAGGCGGACTGCAGGCTGGTGGTTATGCACTCAGCGCAGCGGGATGGCATC…
SAL02010	sul2	sulfisoxazole	100	100	816/816	pdb|2010|contig_52	2601	1786	HQ840942	ATGAATAAATCGCTCATCATTTTCGGCATCGTCAACATAACCTCGGACAGTTTCTCCGATGGAGGCCGGTATCTGGCGCCAGACGCAGCCATTGCGCAGGCGCGTAAGCTGATGGCCGAGGGGGCAGATGTGATCGACCTCGGTCCGGCATCCAGCAACCCCGACGCCGCGCCTGTTTCGTCCGACACAGAAATCGAGCGTATCGCGCCGGTGCTGGACGCGCTCAAGGCAGATGGCATTCCCGTCTCGCTCGACAGTTATCAACCCGCGACGCAAGCCTATGCCTTGTCGCGTGGTGTGGCCTATCTCAATGATATTCGCGGTTTTCCAGACGCTGCGTTCTATCCGCAATTGGCGAAATCATCTGCCAAACTCGTCGTTATGCATTCGGTGCAAGAC…
SAL02010	tet(B)	tetracycline	100	100	1206/1206	pdb|2010|contig_42	1707	502	AF326777	ATGAATAGTTCGACAAAGATCGCATTGGTAATTACGTTACTCGATGCCATGGGGATTGGCCTTATCATGCCAGTCTTGCCAACGTTATTACGTGAATTTATTGCTTCGGAAGATATCGCTAACCACTTTGGCGTATTGCTTGCACTTTATGCGTTAATGCAGGTTATCTTTGCTCCTTGGCTTGGAAAAATGTCTGACCGATTTGGTCGGCGCCCAGTGCTGTTGTTGTCATTAATAGGCGCATCGCTGGATTACTTATTGCTGGCTTTTTCAAGTGCGCTTTGGATGCTGTATTTAGGCCGTTTGCTTTCAGGGATCACAGGAGCTACTGGGGCTGTCGCGGCATCGGTCATTGCCGATACCACCTCAGCTTCTCAACGCGTGAAGTGGTTCGGTTGG…
SAL02041	ARR-3	rifampicin	100	100	453/453	pdb|2041|contig_50	2539	2991	JF806499	ATGGTAAAAGATTGGATTCCCATCTCTCATGATAATTACAAGCAGGTGCAAGGACCGTTCTATCATGGAACCAAAGCCAATTTGGCGATTGGTGACTTGCTAACCACAGGGTTCATCTCTCATTTCGAGGACGGTCGTATTCTTAAGCACATCTACTTTTCAGCCTTGATGGAGCCAGCAGTTTGGGGAGCTGAACTTGCTATGTCACTGTCTGGCCTCGAGGGTCGCGGCTACATATACATAGTTGAGCCAACAGGACCGTTCGAAGACGATCCGAATCTTACGAACAAAAGATTTCCCGGTAATCCAACACAGTCCTATAGAACCTGCGAACCCTTGAGAATTGTTGGCGTTGTTGAAGACTGGGAGGGGCATCCTGTTGAATTAATAAGGGGAATG…
SAL02041	OqxA	unknown[OqxA_1_EU370913]	100	100	1176/1176	pdb|2041|contig_47	333	1508	EU370913	ATGAGCCTGCAAAAAACCTGGGGAAACATTCACCTGACCGCGCTCGGCGCGATGATGCTCTCCTTTCTGCTCGTCGGCTGCGACGACAGCGTCGCACAGAATGCTGCGCCTCCCGCCCCGACGGTCAGCGCCGCTAAGGTGCTGGTGAAGTCGATCAGTCAGTGGGATAGTTTTAACGGTCGCATTGAAGCGGTGGAGAGCGTTCAGCTTCGCCCTCGCGTCTCGGGATACATTGATAAAGTGAATTACACTGACGGCCAGGAGGTGAAAAAGGGCCAGGTGCTGTTCACGATAGATGACAGAACCTATCGCGCCGCGCTGGAGCAGGCGCAGGCGGCGTTGGCAAGAGCCAAAACGCAGGCCAGCCTCGCGCAAAGCGAGGCGAACCGCACCGATAAA…
SAL02041	OqxA	unknown[OqxA_1_EU370913]	100	100	1176/1176	pdb|2041|contig_47	333	1508	EU370913	ATGAGCCTGCAAAAAACCTGGGGAAACATTCACCTGACCGCGCTCGGCGCGATGATGCTCTCCTTTCTGCTCGTCGGCTGCGACGACAGCGTCGCACAGAATGCTGCGCCTCCCGCCCCGACGGTCAGCGCCGCTAAGGTGCTGGTGAAGTCGATCAGTCAGTGGGATAGTTTTAACGGTCGCATTGAAGCGGTGGAGAGCGTTCAGCTTCGCCCTCGCGTCTCGGGATACATTGATAAAGTGAATTACACTGACGGCCAGGAGGTGAAAAAGGGCCAGGTGCTGTTCACGATAGATGACAGAACCTATCGCGCCGCGCTGGAGCAGGCGCAGGCGGCGTTGGCAAGAGCCAAAACGCAGGCCAGCCTCGCGCAAAGCGAGGCGAACCGCACCGATAAA…
SAL02041	OqxB	unknown[OqxB_1_EU370913]	100	100	3153/3153	pdb|2041|contig_47	1532	4684	EU370913	ATGGACTTTTCCCGCTTTTTTATCGACAGGCCGATTTTCGCCGCGGTGCTGTCGATTTTAATTTTTATCACCGGGTTAATCGCTATCCCACTGCTGCCGGTGAGCGAATATCCGGATGTCGTCCCGCCGAGCGTCCAGGTGCGCGCGGAGTATCCCGGCGCCAACCCGAAAGTGATTGCCGAGACCGTGGCGACGCCGCTGGAGGAAGCGATCAACGGCGTTGAAAACATGATGTACATGAAATCGGTCGCCGGCTCCGACGGCGTGCTGGTCACCACCGTCACCTTCCGCCCGGGTACCGACCCGGATCAGGCGCAGGTTCAGGTGCAGAACCGCGTCGCGCAGGCCGAAGCGCGTCTGCCGGAGGATGTACGCCGTCTGGGGATCACCACCCAGAAG…
SAL02041	OqxB	unknown[OqxB_1_EU370913]	100	100	3153/3153	pdb|2041|contig_47	1532	4684	EU370913	ATGGACTTTTCCCGCTTTTTTATCGACAGGCCGATTTTCGCCGCGGTGCTGTCGATTTTAATTTTTATCACCGGGTTAATCGCTATCCCACTGCTGCCGGTGAGCGAATATCCGGATGTCGTCCCGCCGAGCGTCCAGGTGCGCGCGGAGTATCCCGGCGCCAACCCGAAAGTGATTGCCGAGACCGTGGCGACGCCGCTGGAGGAAGCGATCAACGGCGTTGAAAACATGATGTACATGAAATCGGTCGCCGGCTCCGACGGCGTGCTGGTCACCACCGTCACCTTCCGCCCGGGTACCGACCCGGATCAGGCGCAGGTTCAGGTGCAGAACCGCGTCGCGCAGGCCGAAGCGCGTCTGCCGGAGGATGTACGCCGTCTGGGGATCACCACCCAGAAG…
SAL02041	aac(3)-IV	gentamicin, tobramycin	99.87	100	777/777	pdb|2041|contig_39	13969	13193	DQ241380	GTGCAATACGAATGGCGAAAAGCCGAGCTCATCGGTCAGCTTCTCAACCTTGGGGTTACCCCCGGCGGTGTGCTGCTGGTCCACAGCTCCTTCCGTAGCGTCCGGCCCCTCGAAGATGGGCCACTTGGACTGATCGAGGCCCTGCGTGCTGCGCTGGGTCCGGGAGGGACGCTCGTCATGCCCTCGTGGTCAGGTCTGGACGACGAGCCGTTCGATCCTGCCACGTCGCCCGTTACACCGGACCTTGGAGTTGTCTCTGACACATTCTGGCGCCTGCCAAATGTAAAGCGCAGCGCCCATCCATTTGCCTTTGCGGCAGCGGGGCCACAGGCAGAGCAGATCATCTCTGATCCATTGCCCCTGCCACCTCACTCGCCTGCAAGCCCGGTCGCCCGTGTC…
SAL02041	aac(6')-Ib-cr	amikacin, tobramycin, ciprofloxacin I/R	100	100	600/600	pdb|2041|contig_50	124	723	DQ303918	ATGAGCAACGCAAAAACAAAGTTAGGCATCACAAAGTACAGCATCGTGACCAACAGCAACGATTCCGTCACACTGCGCCTCATGACTGAGCATGACCTTGCGATGCTCTATGAGTGGCTAAATCGATCTCATATCGTCGAGTGGTGGGGCGGAGAAGAAGCACGCCCGACACTTGCTGACGTACAGGAACAGTACTTGCCAAGCGTTTTAGCGCAAGAGTCCGTCACTCCATACATTGCAATGCTGAATGGAGAGCCGATTGGGTATGCCCAGTCGTACGTTGCTCTTGGAAGCGGGGACGGACGGTGGGAAGAAGAAACCGATCCAGGAGTACGCGGAATAGACCAGTTACTGGCGAATGCATCACAACTGGGCAAAGGCTTGGGAACCAAGCTGGTT…
SAL02041	aac(6')-Ib-cr	unknown[aac(6')-Ib-cr_1_DQ303918]	100	100	600/600	pdb|2041|contig_50	124	723	DQ303918	ATGAGCAACGCAAAAACAAAGTTAGGCATCACAAAGTACAGCATCGTGACCAACAGCAACGATTCCGTCACACTGCGCCTCATGACTGAGCATGACCTTGCGATGCTCTATGAGTGGCTAAATCGATCTCATATCGTCGAGTGGTGGGGCGGAGAAGAAGCACGCCCGACACTTGCTGACGTACAGGAACAGTACTTGCCAAGCGTTTTAGCGCAAGAGTCCGTCACTCCATACATTGCAATGCTGAATGGAGAGCCGATTGGGTATGCCCAGTCGTACGTTGCTCTTGGAAGCGGGGACGGACGGTGGGAAGAAGAAACCGATCCAGGAGTACGCGGAATAGACCAGTTACTGGCGAATGCATCACAACTGGGCAAAGGCTTGGGAACCAAGCTGGTT…
SAL02041	aadA1	streptomycin	100	100	792/792	pdb|2041|contig_43	1894	2685	JQ414041	ATGAGGGAAGCGGTGATCGCCGAAGTATCGACTCAACTATCAGAGGTAGTTGGCGTCATCGAGCGCCATCTCGAACCGACGTTGCTGGCCGTACATTTGTACGGCTCCGCAGTGGATGGCGGCCTGAAGCCACACAGTGATATTGATTTGCTGGTTACGGTGACCGTAAGGCTTGATGAAACAACGCGGCGAGCTTTGATCAACGACCTTTTGGAAACTTCGGCTTCCCCTGGAGAGAGCGAGATTCTCCGCGCTGTAGAAGTCACCATTGTTGTGCACGACGACATCATTCCGTGGCGTTATCCAGCTAAGCGCGAACTGCAATTTGGAGAATGGCAGCGCAATGACATTCTTGCAGGTATCTTCGAGCCAGCCACGATCGACATTGATCTGGCTATC…
SAL02041	aadA8b	streptomycin	100	73.36	581/792	pdb|2041|contig_84	1	581	AM040708	AGCGGTGACCATCGAAATTTCGAACCAACTATCAGAGGTGCTAAGCGTCATTGAGCGCCATCTGGAATCAACGTTGCTGGCCGTGCATTTGTACGGCTCCGCAGTGGATGGCGGCCTGAAGCCATACAGCGATATTGATTTGTTGGTTACTGTGGCCGTAAAGCTTGATGAAACGACGCGGCGAGCATTGCTCAATGATCTTATGGAGGCTTCGGCTTTCCCTGGCGAGAGCGAGACGCTCCGCGCTATAGAAGTCACCCTTGTCGTGCATGACGACATCATCCCGTGGCGTTATCCGGCTAAGCGCGAGCTGCAATTTGGAGAATGGCAGCGCAATGACATTCTTGCGGGTATCTTCGAGCCAGCCATGATCGACATTGATCTAGCTATCCTGCTTAC…
SAL02041	aph(3')-Ia	kanamycin	100	100	816/816	pdb|2041|contig_67	1028	213	V00359	ATGAGCCATATTCAACGGGAAACGTCTTGCTCGAGGCCGCGATTAAATTCCAACATGGATGCTGATTTATATGGGTATAAATGGGCTCGCGATAATGTCGGGCAATCAGGTGCGACAATCTATCGATTGTATGGGAAGCCCGATGCGCCAGAGTTGTTTCTGAAACATGGCAAAGGTAGCGTTGCCAATGATGTTACAGATGAGATGGTCAGACTAAACTGGCTGACGGAATTTATGCCTCTTCCGACCATCAAGCATTTTATCCGTACTCCTGATGATGCATGGTTACTCACCACTGCGATCCCCGGGAAAACAGCATTCCAGGTATTAGAAGAATATCCTGATTCAGGTGAAAATATTGTTGATGCGCTGGCAGTGTTCCTGCGCCGGTTGCATTCG…
SAL02041	aph(4)-Ia	hygromycin	100	100	1026/1026	pdb|2041|contig_39	12964	11939	V01499	ATGAAAAAGCCTGAACTCACCGCGACGTCTGTCGAGAAGTTTCTGATCGAAAAGTTCGACAGCGTCTCCGACCTGATGCAGCTCTCGGAGGGCGAAGAATCTCGTGCTTTCAGCTTCGATGTAGGAGGGCGTGGATATGTCCTGCGGGTAAATAGCTGCGCCGATGGTTTCTACAAAGATCGTTATGTTTATCGGCACTTTGCATCGGCCGCGCTCCCGATTCCGGAAGTGCTTGACATTGGGGAATTCAGCGAGAGCCTGACCTATTGCATCTCCCGCCGTGCACAGGGTGTCACGTTGCAAGACCTGCCTGAAACCGAACTGCCCGCTGTTCTGCAGCCGGTCGCGGAGGCCATGGATGCGATCGCTGCGGCCGATCTTAGCCAGACGAGCGGGTTC…
SAL02041	blaOXA-1	ampicillin	100	100	831/831	pdb|2041|contig_50	854	1684	HQ170510	ATGAAAAACACAATACATATCAACTTCGCTATTTTTTTAATAATTGCAAATATTATCTACAGCAGCGCCAGTGCATCAACAGATATCTCTACTGTTGCATCTCCATTATTTGAAGGAACTGAAGGTTGTTTTTTACTTTACGATGCATCCACAAACGCTGAAATTGCTCAATTCAATAAAGCAAAGTGTGCAACGCAAATGGCACCAGATTCAACTTTCAAGATCGCATTATCACTTATGGCATTTGATGCGGAAATAATAGATCAGAAAACCATATTCAAATGGGATAAAACCCCCAAAGGAATGGAGATCTGGAACAGCAATCATACACCAAAGACGTGGATGCAATTTTCTGTTGTTTGGGTTTCGCAAGAAATAACCCAAAAAATTGGATTAAAT…
SAL02041	bleO	unknown[bleO_1_AF051917]	100	98.25	392/399	pdb|2041|contig_60	1462	1071	AF051917	AGTCTATCCCGGCATTGCCAGTCGGGGATATTAAAAAGAGTATAGGTTTTTATTGCGATAAACTAGGTTTCACTTTGGTTCACCATGAAGATGGATTCGCAGTTCTAATGTGTAATGAGGTTCGGATTCATCTATGGGAGGCAAGTGATGAAGGCTGGCGCTCTCGTAGTAATGATTCACCGGTTTGTACAGGTGCGGAGTCGTTTATTGCTGGTACTGCTAGTTGCCGCATTGAAGTAGAGGGAATTGATGAATTATATCAACATATTAAGCCTTTGGGCATTTTGCACCCCAATACATCATTAAAAGATCAGTGGTGGGATGAACGAGACTTTGCAGTAATTGATCCCGACAACAATTTGATTAGCTTTTTTCAACAAATAAAAAGCTAA
SAL02041	catB3	chloramphenicol	100	100	633/633	pdb|2041|contig_50	1822	2454	U13880	ATGACCAACTACTTTGATAGCCCCTTCAAAGGCAAGCTGCTTTCTGAGCAAGTGAAGAACCCCAATATCAAAGTTGGGCGGTACAGCTATTACTCTGGCTACTATCATGGGCACTCATTCGATGACTGCGCACGGTATCTGTTTCCGGACCGTGATGACGTTGATAAGTTGATCATCGGTAGTTTCTGCTCTATCGGGAGTGGGGCTTCCTTTATCATGGCTGGCAATCAGGGGCATCGGTACGACTGGGCATCATCTTTCCCGTTCTTTTATATGCAGGAAGAACCTGCATTCTCAAGCGCACTCGATGCCTTCCAAAAAGCAGGTAATACTGTCATTGGCAATGACGTTTGGATCGGCTCTGAGGCAATGGTCATGCCCGGAATCAAGATCGGGCAC…
SAL02041	cmlA1	chloramphenicol	99.92	100	1260/1260	pdb|2041|contig_43	542	1801	M64556	GTGAGCTCAAAAAACTTTAGTTGGCGGTACTCCCTTGCCGCCACGGTGTTGTTGTTATCACCGTTCGATTTATTGGCATCACTCGGCATGGACATGTACTTGCCAGCAGTGCCGTTTATGCCAAACGCGCTTGGTACGACAGCGAGCACAATTCAGCTTACGCTGACAACGTACTTGGTCATGATTGGTGCCGGTCAGCTCTTGTTTGGACCGCTATCGGACCGACTGGGGCGCCGCCCCGTTCTACTGGGAGGTGGCCTCGCCTACGTTGTGGCGTCAATGGGCCTCGCTCTTACGTCATCGGCTGAAGTCTTTCTGGGGCTTCGGATTCTTCAGGCTTGTGGTGCCTCGGCGTGCCTTGTTTCCACATTTGCAACAGTACGTGACATTTACGCAGGT…
SAL02041	dfrA12	trimethoprim	100	100	498/498	pdb|2041|contig_72	84	581	AM040708	ATGAACTCGGAATCAGTACGCATTTATCTCGTTGCTGCGATGGGAGCCAATCGGGTTATTGGCAATGGTCCTAATATCCCCTGGAAAATTCCGGGTGAGCAGAAGATTTTTCGCAGACTCACTGAGGGAAAAGTCGTTGTCATGGGGCGAAAGACCTTTGAGTCTATCGGCAAGCCTCTACCGAACCGTCACACATTGGTAATCTCACGCCAAGCTAACTACCGCGCCACTGGCTGCGTAGTTGTTTCAACGCTGTCGCACGCTATCGCTTTGGCATCCGAACTCGGCAATGAACTCTACGTCGCGGGCGGAGCTGAGATATACACTCTGGCACTACCTCACGCCCACGGCGTGTTTCTATCTGAGGTACATCAAACCTTCGAGGGTGACGCCTTCTTC…
SAL02041	floR	chloramphenicol	98.19	99.92	1214/1215	pdb|2041|contig_39	2560	3773	AF118107	ATGACCACCACACGCCCCGCGTGGGCCTATACGCTGCCGGCAGCACTGCTGCTGATGGCTCCTTTCGACATCCTCGCTTCACTGGCGATGGATATTTATCTCCCTGTCGTTCCAGCGATGCCCGGCATCCTGAACACGACGCCCGCTATGATCCAACTCACGTTGAGCCTCTATATGGTGATGCTCGGCGTGGGCCAGGTGATTTTTGGTCCGCTCTCAGACAGAATCGGGCGACGGCCAATTCTACTTGCGGGCGCAACGGCTTTCGTCATTGCGTCTCTGGGAGCAGCTTGGTCTTCAACTGCACCGGCCTTTGTCGCTTTCCGTCTACTTCAAGCAGTGGGCGCGTCGGCCATGCTGGTGGCGACGTTCGCGACGGTTCGCGACGTTTATGCCAAC…
SAL02041	qacE	unknown[qacE_1_X68232]	100	65.17	217/333	pdb|2041|contig_50	3214	3430	X68232	ATGAAAGGCTGGCTTTTTCTTGTTATCGCAATAGTTGGCGAAGTAATCGCAACATCCGCATTAAAATCTAGCGAGGGCTTTACTAAGCTTGCCCCTTCCGCCGTTGTCATAATCGGTTATGGCATCGCATTTTATTTTCTTTCTCTGGTTCTGAAATCCATCCCTGTCGGTGTTGCTTATGCAGTCTGGTCGGGACTCGGCGTCGTCATAATTACAG
SAL02041	sul1	sulfisoxazole	100	100	840/840	pdb|2041|contig_65	202	1041	U12338	ATGGTGACGGTGTTCGGCATTCTGAATCTCACCGAGGACTCCTTCTTCGATGAGAGCCGGCGGCTAGACCCCGCCGGCGCTGTCACCGCGGCGATCGAAATGCTGCGAGTCGGATCAGACGTCGTGGATGTCGGACCGGCCGCCAGCCATCCGGACGCGAGGCCTGTATCGCCGGCCGATGAGATCAGACGTATTGCGCCGCTCTTAGACGCCCTGTCCGATCAGATGCACCGTGTTTCAATCGACAGCTTCCAACCGGAAACCCAGCGCTATGCGCTCAAGCGCGGCGTGGGCTACCTGAACGATATCCAAGGATTTCCTGACCCTGCGCTCTATCCCGATATTGCTGAGGCGGACTGCAGGCTGGTGGTTATGCACTCAGCGCAGCGGGATGGCATC…
SAL02041	sul2	sulfisoxazole	100	100	816/816	pdb|2041|contig_39	7092	6277	AY034138	ATGAATAAATCGCTCATCATTTTCGGCATCGTCAACATAACCTCGGACAGTTTCTCCGATGGAGGCCGGTATCTGGCGCCAGACGCAGCCATTGCGCAGGCGCGTAAGCTGATGGCCGAGGGGGCAGATGTGATCGACCTCGGTCCGGCATCCAGCAATCCCGACGCCGCGCCTGTTTCGTCCGACACAGAAATCGCGCGTATCGCGCCGGTGCTGGACGCGCTCAAGGCAGATGGCATTCCCGTCTCGCTCGACAGTTATCAACCCGCGACGCAAGCCTATGCCTTGTCGCGTGGTGTGGCCTATCTCAATGATATTCGCGGTTTTCCAGACGCTGCGTTCTATCCGCAATTGGCGAAATCATCTGCCAAACTCGTCGTTATGCATTCGGTGCAAGAC…
SAL02041	sul3	sulfisoxazole	100	100	792/792	pdb|2041|contig_43	5158	4367	AJ459418	ATGAGCAAGATTTTTGGAATCGTAAATATAACCACCGATAGTTTTTCCGATGGAGGACTTTATTTAGATACAGATAAGGCAATTGAGCATGCTCTGCATTTGGTTGAAGATGGAGCAGATGTGATTGATTTGGGAGCCGCTTCCAGTAATCCTGATACAACTGAAGTGGGCGTTGTGGAAGAAATCAAAAGACTCAAACCTGTCATTAAGGCTTTAAAAGAAAAAGGCATTTCTATTTCTGTTGATACATTTAAACCTGAGGTTCAGAGTTTTTGCATAGAACAAAAGGTTGATTTTATTAATGATATTCAAGGTTTTCCTTATCCTGAGATTTATTCAGGCTTGGCAAAGTCAGATTGCAAACTTGTGTTGATGCACTCCGTTCAGCGAATTGGTGCA…
SAL02041	tet(B)	tetracycline	100	100	1206/1206	pdb|2041|contig_40	10217	11422	AF326777	ATGAATAGTTCGACAAAGATCGCATTGGTAATTACGTTACTCGATGCCATGGGGATTGGCCTTATCATGCCAGTCTTGCCAACGTTATTACGTGAATTTATTGCTTCGGAAGATATCGCTAACCACTTTGGCGTATTGCTTGCACTTTATGCGTTAATGCAGGTTATCTTTGCTCCTTGGCTTGGAAAAATGTCTGACCGATTTGGTCGGCGCCCAGTGCTGTTGTTGTCATTAATAGGCGCATCGCTGGATTACTTATTGCTGGCTTTTTCAAGTGCGCTTTGGATGCTGTATTTAGGCCGTTTGCTTTCAGGGATCACAGGAGCTACTGGGGCTGTCGCGGCATCGGTCATTGCCGATACCACCTCAGCTTCTCAACGCGTGAAGTGGTTCGGTTGG…
SAL02047	aph(3'')-Ib	streptomycin	99.88	100	804/804	pdb|2047|contig_43	4418	3615	AF321551	TTGAATCGAACTAATATTTTTTTGGGTGAATCGCATTCTGACTGGTTGCCTGTCAGAGGCGGAGAATCTGGTGATTTTGTTTTTCGACGTGGTGACGGGCATGCCTTCGCGAAAATCGCACCTGCTTCCCGCCGCGGTGAGCTCGCTGGAGAGCGTGACCGCCTCATTTGGCTCAAAGGTCGAGGTGTGGCTTGCCCCGAGGTCATCAACTGGCAGGAGGAACAGGAGGGTGCATGCTTGGTGATAACGGCAATTCCGGGAGTACCGGCGGCTGATCTGTCTGGAGCGGATTTGCTCAAAGCGTGGCCGTCAATGGGGCAGCAACTTGGCGCTGTTCACAGCCTATCGGTTGATCAATGTCCGTTTGAGCGCAGGCTGTCGCGAATGTTCGGACGCGCC…
SAL02047	aph(6)-Id	kanamycin	99.88	100	831/831	pdb|2047|contig_43	3609	2779	CP000971	ATGCCGCCTGTTTTTCCTGCTCATTGGCACGTTTCGCAACCTGTTCTCATTGCGGACACCTTTTCCAGCCTCGTTTGGAAAGTTTCATTGCCAGACGGGACTCCTGCAATCGTCAAGGGATTGAAACCTATAAAAGACATTGCTGATGAACTGCGCGGGGCCGACTATCTGGTATGGCGCAATGGGAGGGGAGCAGTCCGGTTGCTCGGTCGTGAGAACAATCTGATGTTGCTCGAATATGCCGGGGAGCGAATGCTCTCTCACATCGTTGCCGAGCACGGCGACTACCAGGCGACCGAAATTGCAGCGGAACTAATGGCGAAGCTGTATGCCGCATCTGAGGAACCCCTGCCTTCTGCCCTTCTCCCGATCCGGGATCGCTTTGCAGCTTTGTTTCAG…
SAL02047	blaTEM-1B	ampicillin	100	100	861/861	pdb|2047|contig_43	1070	1930	AY458016	ATGAGTATTCAACATTTTCGTGTCGCCCTTATTCCCTTTTTTGCGGCATTTTGCCTTCCTGTTTTTGCTCACCCAGAAACGCTGGTGAAAGTAAAAGATGCTGAAGATCAGTTGGGTGCACGAGTGGGTTACATCGAACTGGATCTCAACAGCGGTAAGATCCTTGAGAGTTTTCGCCCCGAAGAACGTTTTCCAATGATGAGCACTTTTAAAGTTCTGCTATGTGGTGCGGTATTATCCCGTGTTGACGCCGGGCAAGAGCAACTCGGTCGCCGCATACACTATTCTCAGAATGACTTGGTTGAGTACTCACCAGTCACAGAAAAGCATCTTACGGATGGCATGACAGTAAGAGAATTATGCAGTGCTGCCATAACCATGAGTGATAACACTGCTGCC…
SAL02047	bleO	unknown[bleO_1_AF051917]	100	98.25	392/399	pdb|2047|contig_53	211	602	AF051917	AGTCTATCCCGGCATTGCCAGTCGGGGATATTAAAAAGAGTATAGGTTTTTATTGCGATAAACTAGGTTTCACTTTGGTTCACCATGAAGATGGATTCGCAGTTCTAATGTGTAATGAGGTTCGGATTCATCTATGGGAGGCAAGTGATGAAGGCTGGCGCTCTCGTAGTAATGATTCACCGGTTTGTACAGGTGCGGAGTCGTTTATTGCTGGTACTGCTAGTTGCCGCATTGAAGTAGAGGGAATTGATGAATTATATCAACATATTAAGCCTTTGGGCATTTTGCACCCCAATACATCATTAAAAGATCAGTGGTGGGATGAACGAGACTTTGCAGTAATTGATCCCGACAACAATTTGATTAGCTTTTTTCAACAAATAAAAAGCTAA
SAL02047	tet(A)	tetracycline	100	100	1200/1200	pdb|2047|contig_32	3218	4417	AJ517790	GTGAAACCCAACAGACCCCTGATCGTAATTCTGAGCACTGTCGCGCTCGACGCTGTCGGCATCGGCCTGATTATGCCGGTGCTGCCGGGCCTCCTGCGCGATCTGGTTCACTCGAACGACGTCACCGCCCACTATGGCATTCTGCTGGCGCTGTATGCGTTGATGCAATTTGCCTGCGCACCTGTGCTGGGCGCGCTGTCGGATCGTTTCGGGCGGCGGCCGGTCTTGCTCGTCTCGCTGGCCGGCGCTGCTGTCGACTACGCCATCATGGCGACGGCGCCTTTCCTTTGGGTTCTCTATATCGGGCGGATCGTGGCCGGCATCACCGGGGCGACTGGGGCGGTAGCCGGCGCTTATATTGCCGATATCACTGATGGCGATGAGCGCGCGCGGCACTTC…
SAL02069	qnrS1	ciprofloxacin I/R	100	100	657/657	pdb|2069|contig_38	7715	7059	AB187515	ATGGAAACCTACAATCATACATATCGGCACCACAACTTTTCACATAAAGACTTAAGTGATCTCACCTTCACCGCTTGCACATTCATTCGCAGCGACTTTCGACGTGCTAACTTGCGTGATACGACATTCGTCAACTGCAAGTTCATTGAACAGGGTGATATCGAAGGCTGCCACTTTGATGTCGCAGATCTTCGTGATGCAAGTTTCCAACAATGCCAACTTGCGATGGCAAACTTCAGTAATGCCAATTGCTACGGTATAGAGTTCCGTGCGTGTGATTTAAAAGGTGCCAACTTTTCCCGAACAAACTTTGCCCATCAAGTGAGTAATCGTATGTACTTTTGCTCAGCATTTATTTCTGGATGTAATCTTTCCTATGCCAATATGGAGAGGGTTTGT…
SAL02073	ARR-3	rifampicin	99.78	100	453/453	pdb|2073|contig_53	2539	2991	JF806499	ATGGTAAAAGATTGGATTCCCATCTCTCATGATAATTACAAGCAGGTACAAGGACCGTTCTATCATGGAACCAAAGCCAATTTGGCGATTGGTGACTTGCTAACCACAGGGTTCATCTCTCATTTCGAGGACGGTCGTATTCTTAAGCACATCTACTTTTCAGCCTTGATGGAGCCAGCAGTTTGGGGAGCTGAACTTGCTATGTCACTGTCTGGCCTCGAGGGTCGCGGCTACATATACATAGTTGAGCCAACAGGACCGTTCGAAGACGATCCGAATCTTACGAACAAAAGATTTCCCGGTAATCCAACACAGTCCTATAGAACCTGCGAACCCTTGAGAATTGTTGGCGTTGTTGAAGACTGGGAGGGGCATCCTGTTGAATTAATAAGGGGAATG…
SAL02073	OqxA	unknown[OqxA_1_EU370913]	100	100	1176/1176	pdb|2073|contig_48	333	1508	EU370913	ATGAGCCTGCAAAAAACCTGGGGAAACATTCACCTGACCGCGCTCGGCGCGATGATGCTCTCCTTTCTGCTCGTCGGCTGCGACGACAGCGTCGCACAGAATGCTGCGCCTCCCGCCCCGACGGTCAGCGCCGCTAAGGTGCTGGTGAAGTCGATCAGTCAGTGGGATAGTTTTAACGGTCGCATTGAAGCGGTGGAGAGCGTTCAGCTTCGCCCTCGCGTCTCGGGATACATTGATAAAGTGAATTACACTGACGGCCAGGAGGTGAAAAAGGGCCAGGTGCTGTTCACGATAGATGACAGAACCTATCGCGCCGCGCTGGAGCAGGCGCAGGCGGCGTTGGCAAGAGCCAAAACGCAGGCCAGCCTCGCGCAAAGCGAGGCGAACCGCACCGATAAA…
SAL02073	OqxA	unknown[OqxA_1_EU370913]	100	100	1176/1176	pdb|2073|contig_48	333	1508	EU370913	ATGAGCCTGCAAAAAACCTGGGGAAACATTCACCTGACCGCGCTCGGCGCGATGATGCTCTCCTTTCTGCTCGTCGGCTGCGACGACAGCGTCGCACAGAATGCTGCGCCTCCCGCCCCGACGGTCAGCGCCGCTAAGGTGCTGGTGAAGTCGATCAGTCAGTGGGATAGTTTTAACGGTCGCATTGAAGCGGTGGAGAGCGTTCAGCTTCGCCCTCGCGTCTCGGGATACATTGATAAAGTGAATTACACTGACGGCCAGGAGGTGAAAAAGGGCCAGGTGCTGTTCACGATAGATGACAGAACCTATCGCGCCGCGCTGGAGCAGGCGCAGGCGGCGTTGGCAAGAGCCAAAACGCAGGCCAGCCTCGCGCAAAGCGAGGCGAACCGCACCGATAAA…
SAL02073	OqxB	unknown[OqxB_1_EU370913]	100	100	3153/3153	pdb|2073|contig_48	1532	4684	EU370913	ATGGACTTTTCCCGCTTTTTTATCGACAGGCCGATTTTCGCCGCGGTGCTGTCGATTTTAATTTTTATCACCGGGTTAATCGCTATCCCACTGCTGCCGGTGAGCGAATATCCGGATGTCGTCCCGCCGAGCGTCCAGGTGCGCGCGGAGTATCCCGGCGCCAACCCGAAAGTGATTGCCGAGACCGTGGCGACGCCGCTGGAGGAAGCGATCAACGGCGTTGAAAACATGATGTACATGAAATCGGTCGCCGGCTCCGACGGCGTGCTGGTCACCACCGTCACCTTCCGCCCGGGTACCGACCCGGATCAGGCGCAGGTTCAGGTGCAGAACCGCGTCGCGCAGGCCGAAGCGCGTCTGCCGGAGGATGTACGCCGTCTGGGGATCACCACCCAGAAG…
SAL02073	OqxB	unknown[OqxB_1_EU370913]	100	100	3153/3153	pdb|2073|contig_48	1532	4684	EU370913	ATGGACTTTTCCCGCTTTTTTATCGACAGGCCGATTTTCGCCGCGGTGCTGTCGATTTTAATTTTTATCACCGGGTTAATCGCTATCCCACTGCTGCCGGTGAGCGAATATCCGGATGTCGTCCCGCCGAGCGTCCAGGTGCGCGCGGAGTATCCCGGCGCCAACCCGAAAGTGATTGCCGAGACCGTGGCGACGCCGCTGGAGGAAGCGATCAACGGCGTTGAAAACATGATGTACATGAAATCGGTCGCCGGCTCCGACGGCGTGCTGGTCACCACCGTCACCTTCCGCCCGGGTACCGACCCGGATCAGGCGCAGGTTCAGGTGCAGAACCGCGTCGCGCAGGCCGAAGCGCGTCTGCCGGAGGATGTACGCCGTCTGGGGATCACCACCCAGAAG…
SAL02073	aac(3)-IV	gentamicin, tobramycin	99.87	100	777/777	pdb|2073|contig_55	3216	2440	DQ241380	GTGCAATACGAATGGCGAAAAGCCGAGCTCATCGGTCAGCTTCTCAACCTTGGGGTTACCCCCGGCGGTGTGCTGCTGGTCCACAGCTCCTTCCGTAGCGTCCGGCCCCTCGAAGATGGGCCACTTGGACTGATCGAGGCCCTGCGTGCTGCGCTGGGTCCGGGAGGGACGCTCGTCATGCCCTCGTGGTCAGGTCTGGACGACGAGCCGTTCGATCCTGCCACGTCGCCCGTTACACCGGACCTTGGAGTTGTCTCTGACACATTCTGGCGCCTGCCAAATGTAAAGCGCAGCGCCCATCCATTTGCCTTTGCGGCAGCGGGGCCACAGGCAGAGCAGATCATCTCTGATCCATTGCCCCTGCCACCTCACTCGCCTGCAAGCCCGGTCGCCCGTGTC…
SAL02073	aac(6')-Ib-cr	amikacin, tobramycin, ciprofloxacin I/R	100	100	600/600	pdb|2073|contig_53	124	723	DQ303918	ATGAGCAACGCAAAAACAAAGTTAGGCATCACAAAGTACAGCATCGTGACCAACAGCAACGATTCCGTCACACTGCGCCTCATGACTGAGCATGACCTTGCGATGCTCTATGAGTGGCTAAATCGATCTCATATCGTCGAGTGGTGGGGCGGAGAAGAAGCACGCCCGACACTTGCTGACGTACAGGAACAGTACTTGCCAAGCGTTTTAGCGCAAGAGTCCGTCACTCCATACATTGCAATGCTGAATGGAGAGCCGATTGGGTATGCCCAGTCGTACGTTGCTCTTGGAAGCGGGGACGGACGGTGGGAAGAAGAAACCGATCCAGGAGTACGCGGAATAGACCAGTTACTGGCGAATGCATCACAACTGGGCAAAGGCTTGGGAACCAAGCTGGTT…
SAL02073	aac(6')-Ib-cr	unknown[aac(6')-Ib-cr_1_DQ303918]	100	100	600/600	pdb|2073|contig_53	124	723	DQ303918	ATGAGCAACGCAAAAACAAAGTTAGGCATCACAAAGTACAGCATCGTGACCAACAGCAACGATTCCGTCACACTGCGCCTCATGACTGAGCATGACCTTGCGATGCTCTATGAGTGGCTAAATCGATCTCATATCGTCGAGTGGTGGGGCGGAGAAGAAGCACGCCCGACACTTGCTGACGTACAGGAACAGTACTTGCCAAGCGTTTTAGCGCAAGAGTCCGTCACTCCATACATTGCAATGCTGAATGGAGAGCCGATTGGGTATGCCCAGTCGTACGTTGCTCTTGGAAGCGGGGACGGACGGTGGGAAGAAGAAACCGATCCAGGAGTACGCGGAATAGACCAGTTACTGGCGAATGCATCACAACTGGGCAAAGGCTTGGGAACCAAGCTGGTT…
SAL02073	aadA1	streptomycin	100	100	792/792	pdb|2073|contig_44	1894	2685	JQ414041	ATGAGGGAAGCGGTGATCGCCGAAGTATCGACTCAACTATCAGAGGTAGTTGGCGTCATCGAGCGCCATCTCGAACCGACGTTGCTGGCCGTACATTTGTACGGCTCCGCAGTGGATGGCGGCCTGAAGCCACACAGTGATATTGATTTGCTGGTTACGGTGACCGTAAGGCTTGATGAAACAACGCGGCGAGCTTTGATCAACGACCTTTTGGAAACTTCGGCTTCCCCTGGAGAGAGCGAGATTCTCCGCGCTGTAGAAGTCACCATTGTTGTGCACGACGACATCATTCCGTGGCGTTATCCAGCTAAGCGCGAACTGCAATTTGGAGAATGGCAGCGCAATGACATTCTTGCAGGTATCTTCGAGCCAGCCACGATCGACATTGATCTGGCTATC…
SAL02073	aadA8b	streptomycin	100	73.36	581/792	pdb|2073|contig_88	1	581	AM040708	AGCGGTGACCATCGAAATTTCGAACCAACTATCAGAGGTGCTAAGCGTCATTGAGCGCCATCTGGAATCAACGTTGCTGGCCGTGCATTTGTACGGCTCCGCAGTGGATGGCGGCCTGAAGCCATACAGCGATATTGATTTGTTGGTTACTGTGGCCGTAAAGCTTGATGAAACGACGCGGCGAGCATTGCTCAATGATCTTATGGAGGCTTCGGCTTTCCCTGGCGAGAGCGAGACGCTCCGCGCTATAGAAGTCACCCTTGTCGTGCATGACGACATCATCCCGTGGCGTTATCCGGCTAAGCGCGAGCTGCAATTTGGAGAATGGCAGCGCAATGACATTCTTGCGGGTATCTTCGAGCCAGCCATGATCGACATTGATCTAGCTATCCTGCTTAC…
SAL02073	aph(3')-Ia	kanamycin	99.88	100	816/816	pdb|2073|contig_71	164	979	V00359	ATGAGCCATATTCAACGGGAAACGTCTTGCTCGAGGCCGCGATTAAATTCCAACATGGATGCTGATTTATATGGGTATAAATGGGCTCGCGATAATGTCGGGCAATCAGGTGCGACAATCTATCGATTGTATGGGAAGCCCGATGCGCCAGAGTTGTTTCTGAAACATGGCAAAGGTAGCGTTGCCAATGATGTTACAGATGAGATGGTCAGACTAAACTGGCTGACGGAATTTATGCCTCTTCCGACCATCAAGCATTTTATCCGTACTCCTGATGATGCATGGTTACTCACCACTGCGATCCCCGGGAAAACAGCATTCCAGGTATTAGAAGAATATCCTGATTCAGGTGAAAATATTGTTGATGCGCTGGCAGTGTTCCTGCGCCGGTTGCATTCG…
SAL02073	aph(4)-Ia	hygromycin	100	100	1026/1026	pdb|2073|contig_55	2211	1186	V01499	ATGAAAAAGCCTGAACTCACCGCGACGTCTGTCGAGAAGTTTCTGATCGAAAAGTTCGACAGCGTCTCCGACCTGATGCAGCTCTCGGAGGGCGAAGAATCTCGTGCTTTCAGCTTCGATGTAGGAGGGCGTGGATATGTCCTGCGGGTAAATAGCTGCGCCGATGGTTTCTACAAAGATCGTTATGTTTATCGGCACTTTGCATCGGCCGCGCTCCCGATTCCGGAAGTGCTTGACATTGGGGAATTCAGCGAGAGCCTGACCTATTGCATCTCCCGCCGTGCACAGGGTGTCACGTTGCAAGACCTGCCTGAAACCGAACTGCCCGCTGTTCTGCAGCCGGTCGCGGAGGCCATGGATGCGATCGCTGCGGCCGATCTTAGCCAGACGAGCGGGTTC…
SAL02073	blaOXA-1	ampicillin	100	100	831/831	pdb|2073|contig_53	854	1684	HQ170510	ATGAAAAACACAATACATATCAACTTCGCTATTTTTTTAATAATTGCAAATATTATCTACAGCAGCGCCAGTGCATCAACAGATATCTCTACTGTTGCATCTCCATTATTTGAAGGAACTGAAGGTTGTTTTTTACTTTACGATGCATCCACAAACGCTGAAATTGCTCAATTCAATAAAGCAAAGTGTGCAACGCAAATGGCACCAGATTCAACTTTCAAGATCGCATTATCACTTATGGCATTTGATGCGGAAATAATAGATCAGAAAACCATATTCAAATGGGATAAAACCCCCAAAGGAATGGAGATCTGGAACAGCAATCATACACCAAAGACGTGGATGCAATTTTCTGTTGTTTGGGTTTCGCAAGAAATAACCCAAAAAATTGGATTAAAT…
SAL02073	bleO	unknown[bleO_1_AF051917]	100	98.25	392/399	pdb|2073|contig_64	1462	1071	AF051917	AGTCTATCCCGGCATTGCCAGTCGGGGATATTAAAAAGAGTATAGGTTTTTATTGCGATAAACTAGGTTTCACTTTGGTTCACCATGAAGATGGATTCGCAGTTCTAATGTGTAATGAGGTTCGGATTCATCTATGGGAGGCAAGTGATGAAGGCTGGCGCTCTCGTAGTAATGATTCACCGGTTTGTACAGGTGCGGAGTCGTTTATTGCTGGTACTGCTAGTTGCCGCATTGAAGTAGAGGGAATTGATGAATTATATCAACATATTAAGCCTTTGGGCATTTTGCACCCCAATACATCATTAAAAGATCAGTGGTGGGATGAACGAGACTTTGCAGTAATTGATCCCGACAACAATTTGATTAGCTTTTTTCAACAAATAAAAAGCTAA
SAL02073	catB3	chloramphenicol	100	100	633/633	pdb|2073|contig_53	1822	2454	U13880	ATGACCAACTACTTTGATAGCCCCTTCAAAGGCAAGCTGCTTTCTGAGCAAGTGAAGAACCCCAATATCAAAGTTGGGCGGTACAGCTATTACTCTGGCTACTATCATGGGCACTCATTCGATGACTGCGCACGGTATCTGTTTCCGGACCGTGATGACGTTGATAAGTTGATCATCGGTAGTTTCTGCTCTATCGGGAGTGGGGCTTCCTTTATCATGGCTGGCAATCAGGGGCATCGGTACGACTGGGCATCATCTTTCCCGTTCTTTTATATGCAGGAAGAACCTGCATTCTCAAGCGCACTCGATGCCTTCCAAAAAGCAGGTAATACTGTCATTGGCAATGACGTTTGGATCGGCTCTGAGGCAATGGTCATGCCCGGAATCAAGATCGGGCAC…
SAL02073	cmlA1	chloramphenicol	99.92	100	1260/1260	pdb|2073|contig_44	542	1801	M64556	GTGAGCTCAAAAAACTTTAGTTGGCGGTACTCCCTTGCCGCCACGGTGTTGTTGTTATCACCGTTCGATTTATTGGCATCACTCGGCATGGACATGTACTTGCCAGCAGTGCCGTTTATGCCAAACGCGCTTGGTACGACAGCGAGCACAATTCAGCTTACGCTGACAACGTACTTGGTCATGATTGGTGCCGGTCAGCTCTTGTTTGGACCGCTATCGGACCGACTGGGGCGCCGCCCCGTTCTACTGGGAGGTGGCCTCGCCTACGTTGTGGCGTCAATGGGCCTCGCTCTTACGTCATCGGCTGAAGTCTTTCTGGGGCTTCGGATTCTTCAGGCTTGTGGTGCCTCGGCGTGCCTTGTTTCCACATTTGCAACAGTACGTGACATTTACGCAGGT…
SAL02073	dfrA12	trimethoprim	100	100	498/498	pdb|2073|contig_75	84	581	AM040708	ATGAACTCGGAATCAGTACGCATTTATCTCGTTGCTGCGATGGGAGCCAATCGGGTTATTGGCAATGGTCCTAATATCCCCTGGAAAATTCCGGGTGAGCAGAAGATTTTTCGCAGACTCACTGAGGGAAAAGTCGTTGTCATGGGGCGAAAGACCTTTGAGTCTATCGGCAAGCCTCTACCGAACCGTCACACATTGGTAATCTCACGCCAAGCTAACTACCGCGCCACTGGCTGCGTAGTTGTTTCAACGCTGTCGCACGCTATCGCTTTGGCATCCGAACTCGGCAATGAACTCTACGTCGCGGGCGGAGCTGAGATATACACTCTGGCACTACCTCACGCCCACGGCGTGTTTCTATCTGAGGTACATCAAACCTTCGAGGGTGACGCCTTCTTC…
SAL02073	floR	chloramphenicol	98.19	99.92	1214/1215	pdb|2073|contig_41	7063	8276	AF118107	ATGACCACCACACGCCCCGCGTGGGCCTATACGCTGCCGGCAGCACTGCTGCTGATGGCTCCTTTCGACATCCTCGCTTCACTGGCGATGGATATTTATCTCCCTGTCGTTCCAGCGATGCCCGGCATCCTGAACACGACGCCCGCTATGATCCAACTCACGTTGAGCCTCTATATGGTGATGCTCGGCGTGGGCCAGGTGATTTTTGGTCCGCTCTCAGACAGAATCGGGCGACGGCCAATTCTACTTGCGGGCGCAACGGCTTTCGTCATTGCGTCTCTGGGAGCAGCTTGGTCTTCAACTGCACCGGCCTTTGTCGCTTTCCGTCTACTTCAAGCAGTGGGCGCGTCGGCCATGCTGGTGGCGACGTTCGCGACGGTTCGCGACGTTTATGCCAAC…
SAL02073	qacE	unknown[qacE_1_X68232]	100	65.17	217/333	pdb|2073|contig_53	3214	3430	X68232	ATGAAAGGCTGGCTTTTTCTTGTTATCGCAATAGTTGGCGAAGTAATCGCAACATCCGCATTAAAATCTAGCGAGGGCTTTACTAAGCTTGCCCCTTCCGCCGTTGTCATAATCGGTTATGGCATCGCATTTTATTTTCTTTCTCTGGTTCTGAAATCCATCCCTGTCGGTGTTGCTTATGCAGTCTGGTCGGGACTCGGCGTCGTCATAATTACAG
SAL02073	sul1	sulfisoxazole	100	100	840/840	pdb|2073|contig_69	1236	397	U12338	ATGGTGACGGTGTTCGGCATTCTGAATCTCACCGAGGACTCCTTCTTCGATGAGAGCCGGCGGCTAGACCCCGCCGGCGCTGTCACCGCGGCGATCGAAATGCTGCGAGTCGGATCAGACGTCGTGGATGTCGGACCGGCCGCCAGCCATCCGGACGCGAGGCCTGTATCGCCGGCCGATGAGATCAGACGTATTGCGCCGCTCTTAGACGCCCTGTCCGATCAGATGCACCGTGTTTCAATCGACAGCTTCCAACCGGAAACCCAGCGCTATGCGCTCAAGCGCGGCGTGGGCTACCTGAACGATATCCAAGGATTTCCTGACCCTGCGCTCTATCCCGATATTGCTGAGGCGGACTGCAGGCTGGTGGTTATGCACTCAGCGCAGCGGGATGGCATC…
SAL02073	sul2	sulfisoxazole	100	100	816/816	pdb|2073|contig_41	11595	10780	AY034138	ATGAATAAATCGCTCATCATTTTCGGCATCGTCAACATAACCTCGGACAGTTTCTCCGATGGAGGCCGGTATCTGGCGCCAGACGCAGCCATTGCGCAGGCGCGTAAGCTGATGGCCGAGGGGGCAGATGTGATCGACCTCGGTCCGGCATCCAGCAATCCCGACGCCGCGCCTGTTTCGTCCGACACAGAAATCGCGCGTATCGCGCCGGTGCTGGACGCGCTCAAGGCAGATGGCATTCCCGTCTCGCTCGACAGTTATCAACCCGCGACGCAAGCCTATGCCTTGTCGCGTGGTGTGGCCTATCTCAATGATATTCGCGGTTTTCCAGACGCTGCGTTCTATCCGCAATTGGCGAAATCATCTGCCAAACTCGTCGTTATGCATTCGGTGCAAGAC…
SAL02073	sul3	sulfisoxazole	100	100	792/792	pdb|2073|contig_44	5158	4367	AJ459418	ATGAGCAAGATTTTTGGAATCGTAAATATAACCACCGATAGTTTTTCCGATGGAGGACTTTATTTAGATACAGATAAGGCAATTGAGCATGCTCTGCATTTGGTTGAAGATGGAGCAGATGTGATTGATTTGGGAGCCGCTTCCAGTAATCCTGATACAACTGAAGTGGGCGTTGTGGAAGAAATCAAAAGACTCAAACCTGTCATTAAGGCTTTAAAAGAAAAAGGCATTTCTATTTCTGTTGATACATTTAAACCTGAGGTTCAGAGTTTTTGCATAGAACAAAAGGTTGATTTTATTAATGATATTCAAGGTTTTCCTTATCCTGAGATTTATTCAGGCTTGGCAAAGTCAGATTGCAAACTTGTGTTGATGCACTCCGTTCAGCGAATTGGTGCA…
SAL02073	tet(B)	tetracycline	100	100	1206/1206	pdb|2073|contig_42	10218	11423	AF326777	ATGAATAGTTCGACAAAGATCGCATTGGTAATTACGTTACTCGATGCCATGGGGATTGGCCTTATCATGCCAGTCTTGCCAACGTTATTACGTGAATTTATTGCTTCGGAAGATATCGCTAACCACTTTGGCGTATTGCTTGCACTTTATGCGTTAATGCAGGTTATCTTTGCTCCTTGGCTTGGAAAAATGTCTGACCGATTTGGTCGGCGCCCAGTGCTGTTGTTGTCATTAATAGGCGCATCGCTGGATTACTTATTGCTGGCTTTTTCAAGTGCGCTTTGGATGCTGTATTTAGGCCGTTTGCTTTCAGGGATCACAGGAGCTACTGGGGCTGTCGCGGCATCGGTCATTGCCGATACCACCTCAGCTTCTCAACGCGTGAAGTGGTTCGGTTGG…
SAL02135	aph(3'')-Ib	streptomycin	100	100	804/804	pdb|2135|contig_45	2816	3619	AF321551	TTGAATCGAACTAATATTTTTTTTGGTGAATCGCATTCTGACTGGTTGCCTGTCAGAGGCGGAGAATCTGGTGATTTTGTTTTTCGACGTGGTGACGGGCATGCCTTCGCGAAAATCGCACCTGCTTCCCGCCGCGGTGAGCTCGCTGGAGAGCGTGACCGCCTCATTTGGCTCAAAGGTCGAGGTGTGGCTTGCCCCGAGGTCATCAACTGGCAGGAGGAACAGGAGGGTGCATGCTTGGTGATAACGGCAATTCCGGGAGTACCGGCGGCTGATCTGTCTGGAGCGGATTTGCTCAAAGCGTGGCCGTCAATGGGGCAGCAACTTGGCGCTGTTCACAGCCTATCGGTTGATCAATGTCCGTTTGAGCGCAGGCTGTCGCGAATGTTCGGACGCGCC…
SAL02135	aph(6)-Id	kanamycin	100	100	837/837	pdb|2135|contig_45	3619	4455	M28829	ATGTTCATGCCGCCTGTTTTTCCTGCTCATTGGCACGTTTCGCAACCTGTTCTCATTGCGGACACCTTTTCCAGCCTCGTTTGGAAAGTTTCATTGCCAGACGGGACTCCTGCAATCGTCAAGGGATTGAAACCTATAGAAGACATTGCTGATGAACTGCGCGGGGCCGACTATCTGGTATGGCGCAATGGGAGGGGAGCAGTCCGGTTGCTCGGTCGTGAGAACAATCTGATGTTGCTCGAATATGCCGGGGAGCGAATGCTCTCTCACATCGTTGCCGAGCACGGCGACTACCAGGCGACCGAAATTGCAGCGGAACTAATGGCGAAGCTGTATGCCGCATCTGAGGAACCCCTGCCTTCTGCCCTTCTCCCGATCCGGGATCGCTTTGCAGCTTTG…
SAL02135	blaTEM-1B	ampicillin	100	100	861/861	pdb|2135|contig_55	599	1459	AY458016	ATGAGTATTCAACATTTTCGTGTCGCCCTTATTCCCTTTTTTGCGGCATTTTGCCTTCCTGTTTTTGCTCACCCAGAAACGCTGGTGAAAGTAAAAGATGCTGAAGATCAGTTGGGTGCACGAGTGGGTTACATCGAACTGGATCTCAACAGCGGTAAGATCCTTGAGAGTTTTCGCCCCGAAGAACGTTTTCCAATGATGAGCACTTTTAAAGTTCTGCTATGTGGTGCGGTATTATCCCGTGTTGACGCCGGGCAAGAGCAACTCGGTCGCCGCATACACTATTCTCAGAATGACTTGGTTGAGTACTCACCAGTCACAGAAAAGCATCTTACGGATGGCATGACAGTAAGAGAATTATGCAGTGCTGCCATAACCATGAGTGATAACACTGCTGCC…
SAL02135	sul2	sulfisoxazole	100	100	816/816	pdb|2135|contig_45	1940	2755	HQ840942	ATGAATAAATCGCTCATCATTTTCGGCATCGTCAACATAACCTCGGACAGTTTCTCCGATGGAGGCCGGTATCTGGCGCCAGACGCAGCCATTGCGCAGGCGCGTAAGCTGATGGCCGAGGGGGCAGATGTGATCGACCTCGGTCCGGCATCCAGCAACCCCGACGCCGCGCCTGTTTCGTCCGACACAGAAATCGAGCGTATCGCGCCGGTGCTGGACGCGCTCAAGGCAGATGGCATTCCCGTCTCGCTCGACAGTTATCAACCCGCGACGCAAGCCTATGCCTTGTCGCGTGGTGTGGCCTATCTCAATGATATTCGCGGTTTTCCAGACGCTGCGTTCTATCCGCAATTGGCGAAATCATCTGCCAAACTCGTCGTTATGCATTCGGTGCAAGAC…
SAL02135	tet(B)	tetracycline	100	100	1206/1206	pdb|2135|contig_38	10581	11786	AF326777	ATGAATAGTTCGACAAAGATCGCATTGGTAATTACGTTACTCGATGCCATGGGGATTGGCCTTATCATGCCAGTCTTGCCAACGTTATTACGTGAATTTATTGCTTCGGAAGATATCGCTAACCACTTTGGCGTATTGCTTGCACTTTATGCGTTAATGCAGGTTATCTTTGCTCCTTGGCTTGGAAAAATGTCTGACCGATTTGGTCGGCGCCCAGTGCTGTTGTTGTCATTAATAGGCGCATCGCTGGATTACTTATTGCTGGCTTTTTCAAGTGCGCTTTGGATGCTGTATTTAGGCCGTTTGCTTTCAGGGATCACAGGAGCTACTGGGGCTGTCGCGGCATCGGTCATTGCCGATACCACCTCAGCTTCTCAACGCGTGAAGTGGTTCGGTTGG…
SAL02152	ARR-3	rifampicin	100	100	453/453	pdb|2152|contig_47	892	440	JF806499	ATGGTAAAAGATTGGATTCCCATCTCTCATGATAATTACAAGCAGGTGCAAGGACCGTTCTATCATGGAACCAAAGCCAATTTGGCGATTGGTGACTTGCTAACCACAGGGTTCATCTCTCATTTCGAGGACGGTCGTATTCTTAAGCACATCTACTTTTCAGCCTTGATGGAGCCAGCAGTTTGGGGAGCTGAACTTGCTATGTCACTGTCTGGCCTCGAGGGTCGCGGCTACATATACATAGTTGAGCCAACAGGACCGTTCGAAGACGATCCGAATCTTACGAACAAAAGATTTCCCGGTAATCCAACACAGTCCTATAGAACCTGCGAACCCTTGAGAATTGTTGGCGTTGTTGAAGACTGGGAGGGGCATCCTGTTGAATTAATAAGGGGAATG…
SAL02152	aac(6')-Ib-cr	amikacin, tobramycin, ciprofloxacin I/R	100	100	600/600	pdb|2152|contig_47	3307	2708	DQ303918	ATGAGCAACGCAAAAACAAAGTTAGGCATCACAAAGTACAGCATCGTGACCAACAGCAACGATTCCGTCACACTGCGCCTCATGACTGAGCATGACCTTGCGATGCTCTATGAGTGGCTAAATCGATCTCATATCGTCGAGTGGTGGGGCGGAGAAGAAGCACGCCCGACACTTGCTGACGTACAGGAACAGTACTTGCCAAGCGTTTTAGCGCAAGAGTCCGTCACTCCATACATTGCAATGCTGAATGGAGAGCCGATTGGGTATGCCCAGTCGTACGTTGCTCTTGGAAGCGGGGACGGACGGTGGGAAGAAGAAACCGATCCAGGAGTACGCGGAATAGACCAGTTACTGGCGAATGCATCACAACTGGGCAAAGGCTTGGGAACCAAGCTGGTT…
SAL02152	aac(6')-Ib-cr	unknown[aac(6')-Ib-cr_1_DQ303918]	100	100	600/600	pdb|2152|contig_47	3307	2708	DQ303918	ATGAGCAACGCAAAAACAAAGTTAGGCATCACAAAGTACAGCATCGTGACCAACAGCAACGATTCCGTCACACTGCGCCTCATGACTGAGCATGACCTTGCGATGCTCTATGAGTGGCTAAATCGATCTCATATCGTCGAGTGGTGGGGCGGAGAAGAAGCACGCCCGACACTTGCTGACGTACAGGAACAGTACTTGCCAAGCGTTTTAGCGCAAGAGTCCGTCACTCCATACATTGCAATGCTGAATGGAGAGCCGATTGGGTATGCCCAGTCGTACGTTGCTCTTGGAAGCGGGGACGGACGGTGGGAAGAAGAAACCGATCCAGGAGTACGCGGAATAGACCAGTTACTGGCGAATGCATCACAACTGGGCAAAGGCTTGGGAACCAAGCTGGTT…
SAL02152	aadA1	streptomycin	100	100	792/792	pdb|2152|contig_41	1894	2685	JQ414041	ATGAGGGAAGCGGTGATCGCCGAAGTATCGACTCAACTATCAGAGGTAGTTGGCGTCATCGAGCGCCATCTCGAACCGACGTTGCTGGCCGTACATTTGTACGGCTCCGCAGTGGATGGCGGCCTGAAGCCACACAGTGATATTGATTTGCTGGTTACGGTGACCGTAAGGCTTGATGAAACAACGCGGCGAGCTTTGATCAACGACCTTTTGGAAACTTCGGCTTCCCCTGGAGAGAGCGAGATTCTCCGCGCTGTAGAAGTCACCATTGTTGTGCACGACGACATCATTCCGTGGCGTTATCCAGCTAAGCGCGAACTGCAATTTGGAGAATGGCAGCGCAATGACATTCTTGCAGGTATCTTCGAGCCAGCCACGATCGACATTGATCTGGCTATC…
SAL02152	aadA2b	streptomycin	100	73.97	577/780	pdb|2152|contig_80	5	581	D43625	GTGACCATCGAAATTTCGAACCAACTATCAGAGGTGCTAAGCGTCATTGAGCGCCATCTGGAATCAACGTTGCTGGCCGTGCATTTGTACGGCTCCGCAGTGGATGGCGGCCTGAAGCCATACAGCGATATTGATTTGTTGGTTACTGTGGCCGTAAAGCTTGATGAAACGACGCGGCGAGCATTGCTCAATGACCTTATGGAGGCTTCGGCTTTCCCTGGCGAGAGCGAGACGCTCCGCGCTATAGAAGTCACCCTTGTCGTGCATGACGACATCATCCCGTGGCGTTATCCGGCTAAGCGCGAGCTGCAATTTGGAGAATGGCAGCGCAATGACATTCTTGCGGGTATCTTCGAGCCAGCCATGATCGACATTGATCTAGCTATCCTGCTTACAAAA…
SAL02152	aph(3')-Ia	kanamycin	100	100	816/816	pdb|2152|contig_64	162	977	V00359	ATGAGCCATATTCAACGGGAAACGTCTTGCTCGAGGCCGCGATTAAATTCCAACATGGATGCTGATTTATATGGGTATAAATGGGCTCGCGATAATGTCGGGCAATCAGGTGCGACAATCTATCGATTGTATGGGAAGCCCGATGCGCCAGAGTTGTTTCTGAAACATGGCAAAGGTAGCGTTGCCAATGATGTTACAGATGAGATGGTCAGACTAAACTGGCTGACGGAATTTATGCCTCTTCCGACCATCAAGCATTTTATCCGTACTCCTGATGATGCATGGTTACTCACCACTGCGATCCCCGGGAAAACAGCATTCCAGGTATTAGAAGAATATCCTGATTCAGGTGAAAATATTGTTGATGCGCTGGCAGTGTTCCTGCGCCGGTTGCATTCG…
SAL02152	blaOXA-1	ampicillin	100	100	831/831	pdb|2152|contig_47	2577	1747	HQ170510	ATGAAAAACACAATACATATCAACTTCGCTATTTTTTTAATAATTGCAAATATTATCTACAGCAGCGCCAGTGCATCAACAGATATCTCTACTGTTGCATCTCCATTATTTGAAGGAACTGAAGGTTGTTTTTTACTTTACGATGCATCCACAAACGCTGAAATTGCTCAATTCAATAAAGCAAAGTGTGCAACGCAAATGGCACCAGATTCAACTTTCAAGATCGCATTATCACTTATGGCATTTGATGCGGAAATAATAGATCAGAAAACCATATTCAAATGGGATAAAACCCCCAAAGGAATGGAGATCTGGAACAGCAATCATACACCAAAGACGTGGATGCAATTTTCTGTTGTTTGGGTTTCGCAAGAAATAACCCAAAAAATTGGATTAAAT…
SAL02152	catB3	chloramphenicol	100	100	633/633	pdb|2152|contig_47	1609	977	U13880	ATGACCAACTACTTTGATAGCCCCTTCAAAGGCAAGCTGCTTTCTGAGCAAGTGAAGAACCCCAATATCAAAGTTGGGCGGTACAGCTATTACTCTGGCTACTATCATGGGCACTCATTCGATGACTGCGCACGGTATCTGTTTCCGGACCGTGATGACGTTGATAAGTTGATCATCGGTAGTTTCTGCTCTATCGGGAGTGGGGCTTCCTTTATCATGGCTGGCAATCAGGGGCATCGGTACGACTGGGCATCATCTTTCCCGTTCTTTTATATGCAGGAAGAACCTGCATTCTCAAGCGCACTCGATGCCTTCCAAAAAGCAGGTAATACTGTCATTGGCAATGACGTTTGGATCGGCTCTGAGGCAATGGTCATGCCCGGAATCAAGATCGGGCAC…
SAL02152	cmlA1	chloramphenicol	99.92	100	1260/1260	pdb|2152|contig_41	542	1801	M64556	GTGAGCTCAAAAAACTTTAGTTGGCGGTACTCCCTTGCCGCCACGGTGTTGTTGTTATCACCGTTCGATTTATTGGCATCACTCGGCATGGACATGTACTTGCCAGCAGTGCCGTTTATGCCAAACGCGCTTGGTACGACAGCGAGCACAATTCAGCTTACGCTGACAACGTACTTGGTCATGATTGGTGCCGGTCAGCTCTTGTTTGGACCGCTATCGGACCGACTGGGGCGCCGCCCCGTTCTACTGGGAGGTGGCCTCGCCTACGTTGTGGCGTCAATGGGCCTCGCTCTTACGTCATCGGCTGAAGTCTTTCTGGGGCTTCGGATTCTTCAGGCTTGTGGTGCCTCGGCGTGCCTTGTTTCCACATTTGCAACAGTACGTGACATTTACGCAGGT…
SAL02152	dfrA12	trimethoprim	100	100	498/498	pdb|2152|contig_69	990	493	AM040708	ATGAACTCGGAATCAGTACGCATTTATCTCGTTGCTGCGATGGGAGCCAATCGGGTTATTGGCAATGGTCCTAATATCCCCTGGAAAATTCCGGGTGAGCAGAAGATTTTTCGCAGACTCACTGAGGGAAAAGTCGTTGTCATGGGGCGAAAGACCTTTGAGTCTATCGGCAAGCCTCTACCGAACCGTCACACATTGGTAATCTCACGCCAAGCTAACTACCGCGCCACTGGCTGCGTAGTTGTTTCAACGCTGTCGCACGCTATCGCTTTGGCATCCGAACTCGGCAATGAACTCTACGTCGCGGGCGGAGCTGAGATATACACTCTGGCACTACCTCACGCCCACGGCGTGTTTCTATCTGAGGTACATCAAACCTTCGAGGGTGACGCCTTCTTC…
SAL02152	qacE	unknown[qacE_1_X68232]	100	65.17	217/333	pdb|2152|contig_47	217	1	X68232	ATGAAAGGCTGGCTTTTTCTTGTTATCGCAATAGTTGGCGAAGTAATCGCAACATCCGCATTAAAATCTAGCGAGGGCTTTACTAAGCTTGCCCCTTCCGCCGTTGTCATAATCGGTTATGGCATCGCATTTTATTTTCTTTCTCTGGTTCTGAAATCCATCCCTGTCGGTGTTGCTTATGCAGTCTGGTCGGGACTCGGCGTCGTCATAATTACAG
SAL02152	sul1	sulfisoxazole	100	100	840/840	pdb|2152|contig_62	1236	397	U12338	ATGGTGACGGTGTTCGGCATTCTGAATCTCACCGAGGACTCCTTCTTCGATGAGAGCCGGCGGCTAGACCCCGCCGGCGCTGTCACCGCGGCGATCGAAATGCTGCGAGTCGGATCAGACGTCGTGGATGTCGGACCGGCCGCCAGCCATCCGGACGCGAGGCCTGTATCGCCGGCCGATGAGATCAGACGTATTGCGCCGCTCTTAGACGCCCTGTCCGATCAGATGCACCGTGTTTCAATCGACAGCTTCCAACCGGAAACCCAGCGCTATGCGCTCAAGCGCGGCGTGGGCTACCTGAACGATATCCAAGGATTTCCTGACCCTGCGCTCTATCCCGATATTGCTGAGGCGGACTGCAGGCTGGTGGTTATGCACTCAGCGCAGCGGGATGGCATC…
SAL02152	sul3	sulfisoxazole	100	100	792/792	pdb|2152|contig_41	5158	4367	AJ459418	ATGAGCAAGATTTTTGGAATCGTAAATATAACCACCGATAGTTTTTCCGATGGAGGACTTTATTTAGATACAGATAAGGCAATTGAGCATGCTCTGCATTTGGTTGAAGATGGAGCAGATGTGATTGATTTGGGAGCCGCTTCCAGTAATCCTGATACAACTGAAGTGGGCGTTGTGGAAGAAATCAAAAGACTCAAACCTGTCATTAAGGCTTTAAAAGAAAAAGGCATTTCTATTTCTGTTGATACATTTAAACCTGAGGTTCAGAGTTTTTGCATAGAACAAAAGGTTGATTTTATTAATGATATTCAAGGTTTTCCTTATCCTGAGATTTATTCAGGCTTGGCAAAGTCAGATTGCAAACTTGTGTTGATGCACTCCGTTCAGCGAATTGGTGCA…
SAL02152	tet(B)	tetracycline	100	100	1206/1206	pdb|2152|contig_38	10217	11422	AF326777	ATGAATAGTTCGACAAAGATCGCATTGGTAATTACGTTACTCGATGCCATGGGGATTGGCCTTATCATGCCAGTCTTGCCAACGTTATTACGTGAATTTATTGCTTCGGAAGATATCGCTAACCACTTTGGCGTATTGCTTGCACTTTATGCGTTAATGCAGGTTATCTTTGCTCCTTGGCTTGGAAAAATGTCTGACCGATTTGGTCGGCGCCCAGTGCTGTTGTTGTCATTAATAGGCGCATCGCTGGATTACTTATTGCTGGCTTTTTCAAGTGCGCTTTGGATGCTGTATTTAGGCCGTTTGCTTTCAGGGATCACAGGAGCTACTGGGGCTGTCGCGGCATCGGTCATTGCCGATACCACCTCAGCTTCTCAACGCGTGAAGTGGTTCGGTTGG…
SAL02203	qnrS1	ciprofloxacin I/R	100	100	657/657	pdb|2203|contig_37	2332	2988	AB187515	ATGGAAACCTACAATCATACATATCGGCACCACAACTTTTCACATAAAGACTTAAGTGATCTCACCTTCACCGCTTGCACATTCATTCGCAGCGACTTTCGACGTGCTAACTTGCGTGATACGACATTCGTCAACTGCAAGTTCATTGAACAGGGTGATATCGAAGGCTGCCACTTTGATGTCGCAGATCTTCGTGATGCAAGTTTCCAACAATGCCAACTTGCGATGGCAAACTTCAGTAATGCCAATTGCTACGGTATAGAGTTCCGTGCGTGTGATTTAAAAGGTGCCAACTTTTCCCGAACAAACTTTGCCCATCAAGTGAGTAATCGTATGTACTTTTGCTCAGCATTTATTTCTGGATGTAATCTTTCCTATGCCAATATGGAGAGGGTTTGT…
SAL02214	ARR-3	rifampicin	100	100	453/453	pdb|2214|contig_49	639	187	JF806499	ATGGTAAAAGATTGGATTCCCATCTCTCATGATAATTACAAGCAGGTGCAAGGACCGTTCTATCATGGAACCAAAGCCAATTTGGCGATTGGTGACTTGCTAACCACAGGGTTCATCTCTCATTTCGAGGACGGTCGTATTCTTAAGCACATCTACTTTTCAGCCTTGATGGAGCCAGCAGTTTGGGGAGCTGAACTTGCTATGTCACTGTCTGGCCTCGAGGGTCGCGGCTACATATACATAGTTGAGCCAACAGGACCGTTCGAAGACGATCCGAATCTTACGAACAAAAGATTTCCCGGTAATCCAACACAGTCCTATAGAACCTGCGAACCCTTGAGAATTGTTGGCGTTGTTGAAGACTGGGAGGGGCATCCTGTTGAATTAATAAGGGGAATG…
SAL02214	aac(6')-Ib-cr	amikacin, tobramycin, ciprofloxacin I/R	100	100	519/519	pdb|2214|contig_49	2973	2455	EF636461	ATGACTGAGCATGACCTTGCGATGCTCTATGAGTGGCTAAATCGATCTCATATCGTCGAGTGGTGGGGCGGAGAAGAAGCACGCCCGACACTTGCTGACGTACAGGAACAGTACTTGCCAAGCGTTTTAGCGCAAGAGTCCGTCACTCCATACATTGCAATGCTGAATGGAGAGCCGATTGGGTATGCCCAGTCGTACGTTGCTCTTGGAAGCGGGGACGGAAGGTGGGAAGAAGAAACCGATCCAGGAGTACGCGGAATAGACCAGTTACTGGCGAATGCATCACAACTGGGCAAAGGCTTGGGAACCAAGCTGGTTCGAGCTCTGGTTGAGTTGCTGTTCAATGATCCCGAGGTCACCAAGATCCAAACGGACCCGTCGCCGAGCAACTTGCGAGCG…
SAL02214	aac(6')-Ib-cr	unknown[aac(6')-Ib-cr_1_DQ303918]	99.83	100	600/600	pdb|2214|contig_49	3054	2455	DQ303918	ATGAGCAACGCAAAAACAAAGTTAGGCATCACAAAGTACAGCATCGTGACCAACAGCAACGATTCCGTCACACTGCGCCTCATGACTGAGCATGACCTTGCGATGCTCTATGAGTGGCTAAATCGATCTCATATCGTCGAGTGGTGGGGCGGAGAAGAAGCACGCCCGACACTTGCTGACGTACAGGAACAGTACTTGCCAAGCGTTTTAGCGCAAGAGTCCGTCACTCCATACATTGCAATGCTGAATGGAGAGCCGATTGGGTATGCCCAGTCGTACGTTGCTCTTGGAAGCGGGGACGGAAGGTGGGAAGAAGAAACCGATCCAGGAGTACGCGGAATAGACCAGTTACTGGCGAATGCATCACAACTGGGCAAAGGCTTGGGAACCAAGCTGGTT…
SAL02214	aadA2	streptomycin	100	100	792/792	pdb|2214|contig_50	919	128	JQ364967	ATGAGGGAAGCGGTGACCATCGAAATTTCGAACCAACTATCAGAGGTGCTAAGCGTCATTGAGCGCCATCTGGAATCAACGTTGCTGGCCGTGCATTTGTACGGCTCCGCAGTGGATGGCGGCCTGAAGCCATACAGCGATATTGATTTGTTGGTTACTGTGGCCGTAAAGCTTGATGAAACGACGCGGCGAGCATTGCTCAATGATCTTATGGAGGCTTCGGCTTTCCCTGGCGAGAGCGAGACGCTCCGCGCTATAGAAGTCACCCTTGTCGTGCATGACGACATCATCCCGTGGCGTTATCCGGCTAAGCGCGAGCTGCAATTTGGAGAATGGCAGCGCAATGACATTCTTGCGGGTATCTTCGAGCCAGCCATGATCGACATTGATCTAGCTATC…
SAL02214	aph(3'')-Ib	streptomycin	100	99.88	803/804	pdb|2214|contig_18	119262	118460	AF024602	TGAATCGAACTAATATTTTTTTTGGTGAATCGCATTCTGACTGGTTGCCTGTCAGAGGCGGAGAATCTGGTGATTTTGTTTTTCGACGTGGTGACGGGCATGCCTTCGCGAAAATCGCACCTGCTTCCCGCCGCGGTGAGCTCGCTGGAGAGCGTGACCGCCTCATTTGGCTCAAAGGTCGAGGTGTGGCTTGCCCCGAGGTGATCAACTGGCAGGAGGAACAGGAGGGTGCATGCTTGGTGATAACGGCAATTCCGGGAGTACCGGCGGCTGATCTGTCTGGAGCGGATTTGCTCAAAGCGTGGCCGTCAATGGGGCAGCAACTTGGCGCTGTTCACAGCCTATCGGTTGATCAATGTCCGTTTGAGCGCAGGCTGTCGCGAATGTTCGGACGCGCCG…
SAL02214	aph(3')-Ia	kanamycin	100	100	816/816	pdb|2214|contig_18	122108	121293	V00359	ATGAGCCATATTCAACGGGAAACGTCTTGCTCGAGGCCGCGATTAAATTCCAACATGGATGCTGATTTATATGGGTATAAATGGGCTCGCGATAATGTCGGGCAATCAGGTGCGACAATCTATCGATTGTATGGGAAGCCCGATGCGCCAGAGTTGTTTCTGAAACATGGCAAAGGTAGCGTTGCCAATGATGTTACAGATGAGATGGTCAGACTAAACTGGCTGACGGAATTTATGCCTCTTCCGACCATCAAGCATTTTATCCGTACTCCTGATGATGCATGGTTACTCACCACTGCGATCCCCGGGAAAACAGCATTCCAGGTATTAGAAGAATATCCTGATTCAGGTGAAAATATTGTTGATGCGCTGGCAGTGTTCCTGCGCCGGTTGCATTCG…
SAL02214	aph(6)-Id	kanamycin	100	100	837/837	pdb|2214|contig_18	118460	117624	M28829	ATGTTCATGCCGCCTGTTTTTCCTGCTCATTGGCACGTTTCGCAACCTGTTCTCATTGCGGACACCTTTTCCAGCCTCGTTTGGAAAGTTTCATTGCCAGACGGGACTCCTGCAATCGTCAAGGGATTGAAACCTATAGAAGACATTGCTGATGAACTGCGCGGGGCCGACTATCTGGTATGGCGCAATGGGAGGGGAGCAGTCCGGTTGCTCGGTCGTGAGAACAATCTGATGTTGCTCGAATATGCCGGGGAGCGAATGCTCTCTCACATCGTTGCCGAGCACGGCGACTACCAGGCGACCGAAATTGCAGCGGAACTAATGGCGAAGCTGTATGCCGCATCTGAGGAACCCCTGCCTTCTGCCCTTCTCCCGATCCGGGATCGCTTTGCAGCTTTG…
SAL02214	blaDHA-1	ampicillin, amoxicillin/clavulanic acid, cefoxitin	100	100	1140/1140	pdb|2214|contig_39	15919	14780	Y16410	ATGAAAAAATCGTTATCTGCAACACTGATTTCCGCTCTGCTGGCGTTTTCCGCCCCGGGGTTTTCTGCCGCTGATAATGTCGCGGCGGTGGTGGACAGCACCATTAAACCGCTGATGGCACAGCAGGATATTCCCGGGATGGCGGTTGCCGTCTCCGTAAAGGGTAAGCCCTATTATTTCAATTATGGTTTTGCCGATATTCAGGCAAAACAGCCGGTCACTGAAAATACACTATTTGAGCTCGGATCTGTAAGTAAAACTTTCACAGGTGTGCTGGGTGCGGTTTCTGTGGCGAAAAAAGAGATGGCGCTGAATGATCCGGCGGCAAAATACCAGCCGGAGCTGGCTCTGCCGCAGTGGAAGGGGATCACATTGCTGGATCTGGCTACCTATACCGCA…
SAL02214	blaOXA-1	ampicillin	100	100	831/831	pdb|2214|contig_49	2324	1494	HQ170510	ATGAAAAACACAATACATATCAACTTCGCTATTTTTTTAATAATTGCAAATATTATCTACAGCAGCGCCAGTGCATCAACAGATATCTCTACTGTTGCATCTCCATTATTTGAAGGAACTGAAGGTTGTTTTTTACTTTACGATGCATCCACAAACGCTGAAATTGCTCAATTCAATAAAGCAAAGTGTGCAACGCAAATGGCACCAGATTCAACTTTCAAGATCGCATTATCACTTATGGCATTTGATGCGGAAATAATAGATCAGAAAACCATATTCAAATGGGATAAAACCCCCAAAGGAATGGAGATCTGGAACAGCAATCATACACCAAAGACGTGGATGCAATTTTCTGTTGTTTGGGTTTCGCAAGAAATAACCCAAAAAATTGGATTAAAT…
SAL02214	catB3	chloramphenicol	100	100	633/633	pdb|2214|contig_49	1356	724	U13880	ATGACCAACTACTTTGATAGCCCCTTCAAAGGCAAGCTGCTTTCTGAGCAAGTGAAGAACCCCAATATCAAAGTTGGGCGGTACAGCTATTACTCTGGCTACTATCATGGGCACTCATTCGATGACTGCGCACGGTATCTGTTTCCGGACCGTGATGACGTTGATAAGTTGATCATCGGTAGTTTCTGCTCTATCGGGAGTGGGGCTTCCTTTATCATGGCTGGCAATCAGGGGCATCGGTACGACTGGGCATCATCTTTCCCGTTCTTTTATATGCAGGAAGAACCTGCATTCTCAAGCGCACTCGATGCCTTCCAAAAAGCAGGTAATACTGTCATTGGCAATGACGTTTGGATCGGCTCTGAGGCAATGGTCATGCCCGGAATCAAGATCGGGCAC…
SAL02214	dfrA12	trimethoprim	100	100	498/498	pdb|2214|contig_50	1824	1327	AM040708	ATGAACTCGGAATCAGTACGCATTTATCTCGTTGCTGCGATGGGAGCCAATCGGGTTATTGGCAATGGTCCTAATATCCCCTGGAAAATTCCGGGTGAGCAGAAGATTTTTCGCAGACTCACTGAGGGAAAAGTCGTTGTCATGGGGCGAAAGACCTTTGAGTCTATCGGCAAGCCTCTACCGAACCGTCACACATTGGTAATCTCACGCCAAGCTAACTACCGCGCCACTGGCTGCGTAGTTGTTTCAACGCTGTCGCACGCTATCGCTTTGGCATCCGAACTCGGCAATGAACTCTACGTCGCGGGCGGAGCTGAGATATACACTCTGGCACTACCTCACGCCCACGGCGTGTTTCTATCTGAGGTACATCAAACCTTCGAGGGTGACGCCTTCTTC…
SAL02214	floR	chloramphenicol	98.19	99.92	1214/1215	pdb|2214|contig_44	7145	8358	AF118107	ATGACCACCACACGCCCCGCGTGGGCCTATACGCTGCCGGCAGCACTGCTGCTGATGGCTCCTTTCGACATCCTCGCTTCACTGGCGATGGATATTTATCTCCCTGTCGTTCCAGCGATGCCCGGCATCCTGAACACGACGCCCGCTATGATCCAACTCACGTTGAGCCTCTATATGGTGATGCTCGGCGTGGGCCAGGTGATTTTTGGTCCGCTCTCAGACAGAATCGGGCGACGGCCAATTCTACTTGCGGGCGCAACGGCTTTCGTCATTGCGTCTCTGGGAGCAGCTTGGTCTTCAACTGCACCGGCCTTTGTCGCTTTCCGTCTACTTCAAGCAGTGGGCGCGTCGGCCATGCTGGTGGCGACGTTCGCGACGGTTCGCGACGTTTATGCCAAC…
SAL02214	mph(A)	erythromycin, azithromycin	99.67	100.11	922/921	pdb|2214|contig_48	146	1067	U36578	ATGACCGTAGTCACGACCGCCGATACCTCCCAACTGTACGCACTTGCAGCCCGACATGGGCTCAAGCTCCATGGCCCGCTGACTGTCAATGAGCTTGGGCTCGACTATAGGATCGTGATCGCCACCGTCGACGATGGACGTCGGTGGGTGCTGCGCATCCCGCGCCGAGCCGAGGTAAGCGCGAAGGTCGAACCAGAGGCGCGGGTGCTGGCAATGCTCAAGAATCGCCTGCCGTTCGCGGTGCCGGACTGGCGCGTGGCCAACGCCGAGCTCGTTGCCTATCCCATGCTCGAAGACTCGACTGCGATGGTCATCCAGCCTGGTTCGTCCACGCCCGACTGGGTCGTGCCGCAGGACTCGGAGGTCTTCGCGGAGAGCTTCGCGACCGCGCTCGCCGCC…
SAL02214	qacE	unknown[qacE_1_X68232]	100	63.36	211/333	pdb|2214|contig_39	17226	17436	X68232	CGAGGGCTTTACTAAGCTTGCCCCTTCCGCCGTTGTCATAATCGGTTATGGCATCGCATTTTATTTTCTTTCTCTGGTTCTGAAATCCATCCCTGTCGGTGTTGCTTATGCAGTCTGGTCGGGACTCGGCGTCGTCATAATTACAGCCATTGCCTGGTTGCTTCATGGGCAAAAGCTTGATGCGTGGGGCTTTGTAGGTATGGGGCTCATA
SAL02214	qacE	unknown[qacE_1_X68232]	100	84.68	282/333	pdb|2214|contig_39	114	395	X68232	ATGAAAGGCTGGCTTTTTCTTGTTATCGCAATAGTTGGCGAAGTAATCGCAACATCCGCATTAAAATCTAGCGAGGGCTTTACTAAGCTTGCCCCTTCCGCCGTTGTCATAATCGGTTATGGCATCGCATTTTATTTTCTTTCTCTGGTTCTGAAATCCATCCCTGTCGGTGTTGCTTATGCAGTCTGGTCGGGACTCGGCGTCGTCATAATTACAGCCATTGCCTGGTTGCTTCATGGGCAAAAGCTTGATGCGTGGGGCTTTGTAGGTATGGGGCTCATA
SAL02214	qnrB4	ciprofloxacin I/R	100	100	645/645	pdb|2214|contig_39	10656	10012	DQ303921	ATGACTCTGGCGTTAGTTGGCGAAAAAATTGACAGAAACAGGTTCACCGGTGAAAAAGTTGAAAATAGCACATTTTTCAACTGTGATTTTTCGGGTGCCGACCTTAGCGGCACTGAATTTATTGGCTGCCAGTTTTATGATCGAGAAAGTCAGAAAGGATGTAATTTTAGTCGCGCTAACCTGAAAGATGCCATTTTCAAAAGTTGTGATCTCTCCATGGCTGATTTCAGGAATATCAATGCGCTGGGAATCGAAATTCGCCACTGCCGGGCACAAGGGTCAGATTTTCGCGGCGCAAGTTTTATGAATATGATCACCACCCGCACCTGGTTTTGTAGCGCCTATATCACCAATACCAACTTAAGCTACGCCAACTTTTCAAAAGTCGTACTGGAAAAG…
SAL02214	sul1	sulfisoxazole	100	100	840/840	pdb|2214|contig_39	455	1294	U12338	ATGGTGACGGTGTTCGGCATTCTGAATCTCACCGAGGACTCCTTCTTCGATGAGAGCCGGCGGCTAGACCCCGCCGGCGCTGTCACCGCGGCGATCGAAATGCTGCGAGTCGGATCAGACGTCGTGGATGTCGGACCGGCCGCCAGCCATCCGGACGCGAGGCCTGTATCGCCGGCCGATGAGATCAGACGTATTGCGCCGCTCTTAGACGCCCTGTCCGATCAGATGCACCGTGTTTCAATCGACAGCTTCCAACCGGAAACCCAGCGCTATGCGCTCAAGCGCGGCGTGGGCTACCTGAACGATATCCAAGGATTTCCTGACCCTGCGCTCTATCCCGATATTGCTGAGGCGGACTGCAGGCTGGTGGTTATGCACTCAGCGCAGCGGGATGGCATC…
SAL02214	sul1	sulfisoxazole	100	100	840/840	pdb|2214|contig_39	17496	18335	U12338	ATGGTGACGGTGTTCGGCATTCTGAATCTCACCGAGGACTCCTTCTTCGATGAGAGCCGGCGGCTAGACCCCGCCGGCGCTGTCACCGCGGCGATCGAAATGCTGCGAGTCGGATCAGACGTCGTGGATGTCGGACCGGCCGCCAGCCATCCGGACGCGAGGCCTGTATCGCCGGCCGATGAGATCAGACGTATTGCGCCGCTCTTAGACGCCCTGTCCGATCAGATGCACCGTGTTTCAATCGACAGCTTCCAACCGGAAACCCAGCGCTATGCGCTCAAGCGCGGCGTGGGCTACCTGAACGATATCCAAGGATTTCCTGACCCTGCGCTCTATCCCGATATTGCTGAGGCGGACTGCAGGCTGGTGGTTATGCACTCAGCGCAGCGGGATGGCATC…
SAL02214	tet(A)	tetracycline	100	100	1200/1200	pdb|2214|contig_18	115659	114460	AJ517790	GTGAAACCCAACAGACCCCTGATCGTAATTCTGAGCACTGTCGCGCTCGACGCTGTCGGCATCGGCCTGATTATGCCGGTGCTGCCGGGCCTCCTGCGCGATCTGGTTCACTCGAACGACGTCACCGCCCACTATGGCATTCTGCTGGCGCTGTATGCGTTGATGCAATTTGCCTGCGCACCTGTGCTGGGCGCGCTGTCGGATCGTTTCGGGCGGCGGCCGGTCTTGCTCGTCTCGCTGGCCGGCGCTGCTGTCGACTACGCCATCATGGCGACGGCGCCTTTCCTTTGGGTTCTCTATATCGGGCGGATCGTGGCCGGCATCACCGGGGCGACTGGGGCGGTAGCCGGCGCTTATATTGCCGATATCACTGATGGCGATGAGCGCGCGCGGCACTTC…
SAL02239	ARR-3	rifampicin	100	100	453/453	pdb|2239|contig_51	639	187	JF806499	ATGGTAAAAGATTGGATTCCCATCTCTCATGATAATTACAAGCAGGTGCAAGGACCGTTCTATCATGGAACCAAAGCCAATTTGGCGATTGGTGACTTGCTAACCACAGGGTTCATCTCTCATTTCGAGGACGGTCGTATTCTTAAGCACATCTACTTTTCAGCCTTGATGGAGCCAGCAGTTTGGGGAGCTGAACTTGCTATGTCACTGTCTGGCCTCGAGGGTCGCGGCTACATATACATAGTTGAGCCAACAGGACCGTTCGAAGACGATCCGAATCTTACGAACAAAAGATTTCCCGGTAATCCAACACAGTCCTATAGAACCTGCGAACCCTTGAGAATTGTTGGCGTTGTTGAAGACTGGGAGGGGCATCCTGTTGAATTAATAAGGGGAATG…
SAL02239	aac(3)-IV	gentamicin, tobramycin	99.87	100	777/777	pdb|2239|contig_52	48	824	DQ241380	GTGCAATACGAATGGCGAAAAGCCGAGCTCATCGGTCAGCTTCTCAACCTTGGGGTTACCCCCGGCGGTGTGCTGCTGGTCCACAGCTCCTTCCGTAGCGTCCGGCCCCTCGAAGATGGGCCACTTGGACTGATCGAGGCCCTGCGTGCTGCGCTGGGTCCGGGAGGGACGCTCGTCATGCCCTCGTGGTCAGGTCTGGACGACGAGCCGTTCGATCCTGCCACGTCGCCCGTTACACCGGACCTTGGAGTTGTCTCTGACACATTCTGGCGCCTGCCAAATGTAAAGCGCAGCGCCCATCCATTTGCCTTTGCGGCAGCGGGGCCACAGGCAGAGCAGATCATCTCTGATCCATTGCCCCTGCCACCTCACTCGCCTGCAAGCCCGGTCGCCCGTGTC…
SAL02239	aac(6')-Ib-cr	amikacin, tobramycin, ciprofloxacin I/R	100	100	600/600	pdb|2239|contig_51	3054	2455	DQ303918	ATGAGCAACGCAAAAACAAAGTTAGGCATCACAAAGTACAGCATCGTGACCAACAGCAACGATTCCGTCACACTGCGCCTCATGACTGAGCATGACCTTGCGATGCTCTATGAGTGGCTAAATCGATCTCATATCGTCGAGTGGTGGGGCGGAGAAGAAGCACGCCCGACACTTGCTGACGTACAGGAACAGTACTTGCCAAGCGTTTTAGCGCAAGAGTCCGTCACTCCATACATTGCAATGCTGAATGGAGAGCCGATTGGGTATGCCCAGTCGTACGTTGCTCTTGGAAGCGGGGACGGACGGTGGGAAGAAGAAACCGATCCAGGAGTACGCGGAATAGACCAGTTACTGGCGAATGCATCACAACTGGGCAAAGGCTTGGGAACCAAGCTGGTT…
SAL02239	aac(6')-Ib-cr	unknown[aac(6')-Ib-cr_1_DQ303918]	100	100	600/600	pdb|2239|contig_51	3054	2455	DQ303918	ATGAGCAACGCAAAAACAAAGTTAGGCATCACAAAGTACAGCATCGTGACCAACAGCAACGATTCCGTCACACTGCGCCTCATGACTGAGCATGACCTTGCGATGCTCTATGAGTGGCTAAATCGATCTCATATCGTCGAGTGGTGGGGCGGAGAAGAAGCACGCCCGACACTTGCTGACGTACAGGAACAGTACTTGCCAAGCGTTTTAGCGCAAGAGTCCGTCACTCCATACATTGCAATGCTGAATGGAGAGCCGATTGGGTATGCCCAGTCGTACGTTGCTCTTGGAAGCGGGGACGGACGGTGGGAAGAAGAAACCGATCCAGGAGTACGCGGAATAGACCAGTTACTGGCGAATGCATCACAACTGGGCAAAGGCTTGGGAACCAAGCTGGTT…
SAL02239	aadA2	streptomycin	100	100	792/792	pdb|2239|contig_54	1323	2114	JQ364967	ATGAGGGAAGCGGTGACCATCGAAATTTCGAACCAACTATCAGAGGTGCTAAGCGTCATTGAGCGCCATCTGGAATCAACGTTGCTGGCCGTGCATTTGTACGGCTCCGCAGTGGATGGCGGCCTGAAGCCATACAGCGATATTGATTTGTTGGTTACTGTGGCCGTAAAGCTTGATGAAACGACGCGGCGAGCATTGCTCAATGATCTTATGGAGGCTTCGGCTTTCCCTGGCGAGAGCGAGACGCTCCGCGCTATAGAAGTCACCCTTGTCGTGCATGACGACATCATCCCGTGGCGTTATCCGGCTAAGCGCGAGCTGCAATTTGGAGAATGGCAGCGCAATGACATTCTTGCGGGTATCTTCGAGCCAGCCATGATCGACATTGATCTAGCTATC…
SAL02239	aph(3')-Ia	kanamycin	100	92.52	755/816	pdb|2239|contig_63	968	214	V00359	CTGATTTATATGGGTATAAATGGGCTCGCGATAATGTCGGGCAATCAGGTGCGACAATCTATCGATTGTATGGGAAGCCCGATGCGCCAGAGTTGTTTCTGAAACATGGCAAAGGTAGCGTTGCCAATGATGTTACAGATGAGATGGTCAGACTAAACTGGCTGACGGAATTTATGCCTCTTCCGACCATCAAGCATTTTATCCGTACTCCTGATGATGCATGGTTACTCACCACTGCGATCCCCGGGAAAACAGCATTCCAGGTATTAGAAGAATATCCTGATTCAGGTGAAAATATTGTTGATGCGCTGGCAGTGTTCCTGCGCCGGTTGCATTCGATTCCTGTTTGTAATTGTCCTTTTAACAGCGATCGCGTATTTCGTCTCGCTCAGGCGCAAT…
SAL02239	aph(4)-Ia	hygromycin	100	100	1026/1026	pdb|2239|contig_52	1053	2078	V01499	ATGAAAAAGCCTGAACTCACCGCGACGTCTGTCGAGAAGTTTCTGATCGAAAAGTTCGACAGCGTCTCCGACCTGATGCAGCTCTCGGAGGGCGAAGAATCTCGTGCTTTCAGCTTCGATGTAGGAGGGCGTGGATATGTCCTGCGGGTAAATAGCTGCGCCGATGGTTTCTACAAAGATCGTTATGTTTATCGGCACTTTGCATCGGCCGCGCTCCCGATTCCGGAAGTGCTTGACATTGGGGAATTCAGCGAGAGCCTGACCTATTGCATCTCCCGCCGTGCACAGGGTGTCACGTTGCAAGACCTGCCTGAAACCGAACTGCCCGCTGTTCTGCAGCCGGTCGCGGAGGCCATGGATGCGATCGCTGCGGCCGATCTTAGCCAGACGAGCGGGTTC…
SAL02239	blaDHA-1	ampicillin, amoxicillin/clavulanic acid, cefoxitin	100	100	1140/1140	pdb|2239|contig_38	2722	3861	Y16410	ATGAAAAAATCGTTATCTGCAACACTGATTTCCGCTCTGCTGGCGTTTTCCGCCCCGGGGTTTTCTGCCGCTGATAATGTCGCGGCGGTGGTGGACAGCACCATTAAACCGCTGATGGCACAGCAGGATATTCCCGGGATGGCGGTTGCCGTCTCCGTAAAGGGTAAGCCCTATTATTTCAATTATGGTTTTGCCGATATTCAGGCAAAACAGCCGGTCACTGAAAATACACTATTTGAGCTCGGATCTGTAAGTAAAACTTTCACAGGTGTGCTGGGTGCGGTTTCTGTGGCGAAAAAAGAGATGGCGCTGAATGATCCGGCGGCAAAATACCAGCCGGAGCTGGCTCTGCCGCAGTGGAAGGGGATCACATTGCTGGATCTGGCTACCTATACCGCA…
SAL02239	blaOXA-1	ampicillin	100	100	831/831	pdb|2239|contig_51	2324	1494	HQ170510	ATGAAAAACACAATACATATCAACTTCGCTATTTTTTTAATAATTGCAAATATTATCTACAGCAGCGCCAGTGCATCAACAGATATCTCTACTGTTGCATCTCCATTATTTGAAGGAACTGAAGGTTGTTTTTTACTTTACGATGCATCCACAAACGCTGAAATTGCTCAATTCAATAAAGCAAAGTGTGCAACGCAAATGGCACCAGATTCAACTTTCAAGATCGCATTATCACTTATGGCATTTGATGCGGAAATAATAGATCAGAAAACCATATTCAAATGGGATAAAACCCCCAAAGGAATGGAGATCTGGAACAGCAATCATACACCAAAGACGTGGATGCAATTTTCTGTTGTTTGGGTTTCGCAAGAAATAACCCAAAAAATTGGATTAAAT…
SAL02239	catB3	chloramphenicol	100	100	633/633	pdb|2239|contig_51	1356	724	U13880	ATGACCAACTACTTTGATAGCCCCTTCAAAGGCAAGCTGCTTTCTGAGCAAGTGAAGAACCCCAATATCAAAGTTGGGCGGTACAGCTATTACTCTGGCTACTATCATGGGCACTCATTCGATGACTGCGCACGGTATCTGTTTCCGGACCGTGATGACGTTGATAAGTTGATCATCGGTAGTTTCTGCTCTATCGGGAGTGGGGCTTCCTTTATCATGGCTGGCAATCAGGGGCATCGGTACGACTGGGCATCATCTTTCCCGTTCTTTTATATGCAGGAAGAACCTGCATTCTCAAGCGCACTCGATGCCTTCCAAAAAGCAGGTAATACTGTCATTGGCAATGACGTTTGGATCGGCTCTGAGGCAATGGTCATGCCCGGAATCAAGATCGGGCAC…
SAL02239	dfrA12	trimethoprim	100	100	498/498	pdb|2239|contig_54	418	915	AM040708	ATGAACTCGGAATCAGTACGCATTTATCTCGTTGCTGCGATGGGAGCCAATCGGGTTATTGGCAATGGTCCTAATATCCCCTGGAAAATTCCGGGTGAGCAGAAGATTTTTCGCAGACTCACTGAGGGAAAAGTCGTTGTCATGGGGCGAAAGACCTTTGAGTCTATCGGCAAGCCTCTACCGAACCGTCACACATTGGTAATCTCACGCCAAGCTAACTACCGCGCCACTGGCTGCGTAGTTGTTTCAACGCTGTCGCACGCTATCGCTTTGGCATCCGAACTCGGCAATGAACTCTACGTCGCGGGCGGAGCTGAGATATACACTCTGGCACTACCTCACGCCCACGGCGTGTTTCTATCTGAGGTACATCAAACCTTCGAGGGTGACGCCTTCTTC…
SAL02239	floR	chloramphenicol	98.19	99.92	1214/1215	pdb|2239|contig_50	974	2187	AF118107	ATGACCACCACACGCCCCGCGTGGGCCTATACGCTGCCGGCAGCACTGCTGCTGATGGCTCCTTTCGACATCCTCGCTTCACTGGCGATGGATATTTATCTCCCTGTCGTTCCAGCGATGCCCGGCATCCTGAACACGACGCCCGCTATGATCCAACTCACGTTGAGCCTCTATATGGTGATGCTCGGCGTGGGCCAGGTGATTTTTGGTCCGCTCTCAGACAGAATCGGGCGACGGCCAATTCTACTTGCGGGCGCAACGGCTTTCGTCATTGCGTCTCTGGGAGCAGCTTGGTCTTCAACTGCACCGGCCTTTGTCGCTTTCCGTCTACTTCAAGCAGTGGGCGCGTCGGCCATGCTGGTGGCGACGTTCGCGACGGTTCGCGACGTTTATGCCAAC…
SAL02239	qacE	unknown[qacE_1_X68232]	99.53	64.26	214/333	pdb|2239|contig_38	1415	1202	X68232	CGAGGGCTTTACTAAGCTTGCCCCTTCCGCCGTTGTCATAATCGGTTATGGCATCGCATTTTATTTTCTTTCTCTGGTTCTGAAATCCATCCCTGTCGGTGTTGCTTATGCAGTCTGGTCGGGACTCGGCGTCGTCATAATTACAGCCATTGCCTGGTTGCTTCATGGGCAAAAGCTTGATGCGTGGGGCTTTGTAGGTATGGGGCTCATAATT
SAL02239	qacE	unknown[qacE_1_X68232]	99.65	85.59	285/333	pdb|2239|contig_38	18527	18243	X68232	ATGAAAGGCTGGCTTTTTCTTGTTATCGCAATAGTTGGCGAAGTAATCGCAACATCCGCATTAAAATCTAGCGAGGGCTTTACTAAGCTTGCCCCTTCCGCCGTTGTCATAATCGGTTATGGCATCGCATTTTATTTTCTTTCTCTGGTTCTGAAATCCATCCCTGTCGGTGTTGCTTATGCAGTCTGGTCGGGACTCGGCGTCGTCATAATTACAGCCATTGCCTGGTTGCTTCATGGGCAAAAGCTTGATGCGTGGGGCTTTGTAGGTATGGGGCTCATAATT
SAL02239	qnrB4	ciprofloxacin I/R	100	100	645/645	pdb|2239|contig_38	7985	8629	DQ303921	ATGACTCTGGCGTTAGTTGGCGAAAAAATTGACAGAAACAGGTTCACCGGTGAAAAAGTTGAAAATAGCACATTTTTCAACTGTGATTTTTCGGGTGCCGACCTTAGCGGCACTGAATTTATTGGCTGCCAGTTTTATGATCGAGAAAGTCAGAAAGGATGTAATTTTAGTCGCGCTAACCTGAAAGATGCCATTTTCAAAAGTTGTGATCTCTCCATGGCTGATTTCAGGAATATCAATGCGCTGGGAATCGAAATTCGCCACTGCCGGGCACAAGGGTCAGATTTTCGCGGCGCAAGTTTTATGAATATGATCACCACCCGCACCTGGTTTTGTAGCGCCTATATCACCAATACCAACTTAAGCTACGCCAACTTTTCAAAAGTCGTACTGGAAAAG…
SAL02239	sul1	sulfisoxazole	100	100	840/840	pdb|2239|contig_38	1145	306	U12338	ATGGTGACGGTGTTCGGCATTCTGAATCTCACCGAGGACTCCTTCTTCGATGAGAGCCGGCGGCTAGACCCCGCCGGCGCTGTCACCGCGGCGATCGAAATGCTGCGAGTCGGATCAGACGTCGTGGATGTCGGACCGGCCGCCAGCCATCCGGACGCGAGGCCTGTATCGCCGGCCGATGAGATCAGACGTATTGCGCCGCTCTTAGACGCCCTGTCCGATCAGATGCACCGTGTTTCAATCGACAGCTTCCAACCGGAAACCCAGCGCTATGCGCTCAAGCGCGGCGTGGGCTACCTGAACGATATCCAAGGATTTCCTGACCCTGCGCTCTATCCCGATATTGCTGAGGCGGACTGCAGGCTGGTGGTTATGCACTCAGCGCAGCGGGATGGCATC…
SAL02239	sul1	sulfisoxazole	100	100	840/840	pdb|2239|contig_38	18186	17347	U12338	ATGGTGACGGTGTTCGGCATTCTGAATCTCACCGAGGACTCCTTCTTCGATGAGAGCCGGCGGCTAGACCCCGCCGGCGCTGTCACCGCGGCGATCGAAATGCTGCGAGTCGGATCAGACGTCGTGGATGTCGGACCGGCCGCCAGCCATCCGGACGCGAGGCCTGTATCGCCGGCCGATGAGATCAGACGTATTGCGCCGCTCTTAGACGCCCTGTCCGATCAGATGCACCGTGTTTCAATCGACAGCTTCCAACCGGAAACCCAGCGCTATGCGCTCAAGCGCGGCGTGGGCTACCTGAACGATATCCAAGGATTTCCTGACCCTGCGCTCTATCCCGATATTGCTGAGGCGGACTGCAGGCTGGTGGTTATGCACTCAGCGCAGCGGGATGGCATC…
SAL02239	sul2	sulfisoxazole	100	100	816/816	pdb|2239|contig_46	1222	407	AY034138	ATGAATAAATCGCTCATCATTTTCGGCATCGTCAACATAACCTCGGACAGTTTCTCCGATGGAGGCCGGTATCTGGCGCCAGACGCAGCCATTGCGCAGGCGCGTAAGCTGATGGCCGAGGGGGCAGATGTGATCGACCTCGGTCCGGCATCCAGCAATCCCGACGCCGCGCCTGTTTCGTCCGACACAGAAATCGCGCGTATCGCGCCGGTGCTGGACGCGCTCAAGGCAGATGGCATTCCCGTCTCGCTCGACAGTTATCAACCCGCGACGCAAGCCTATGCCTTGTCGCGTGGTGTGGCCTATCTCAATGATATTCGCGGTTTTCCAGACGCTGCGTTCTATCCGCAATTGGCGAAATCATCTGCCAAACTCGTCGTTATGCATTCGGTGCAAGAC…
SAL02239	tet(D)	tetracycline	100	100	1185/1185	pdb|2239|contig_49	2902	1718	AF467077	ATGAATAAACCCGCTGTCATCGCGCTGGTGATTACACTGCTGGACGCGATGGGAATTGGTCTGATCATGCCGGTATTACCGTCACTGCTGCGGGAATATCTCCCGGAAGCGGATGTGGCAAACCATTACGGCATTCTGCTGGCGCTGTATGCGGTGATGCAGGTCTGTTTTGCTCCGCTGCTGGGCAGATGGTCAGATAAGCTGGGGCGCAGACCGGTGCTGCTGTTATCCCTGGCGGGTGCCGCGTTTGATTACACACTGCTGGCACTGTCCAATGTGCTGTGGATGTTGTATCTCGGGCGGATTATCTCCGGGATCACTGGTGCCACCGGCGCGGTTGCGGCTTCGGTAGTGGCGGACAGCACGGCGGTCAGCGAGCGTACCGCCTGGTTCGGCCGT…
SAL02249	aph(3'')-Ib	streptomycin	99.88	100	804/804	pdb|2249|contig_46	1846	2649	AF321551	TTGAATCGAACTAATATTTTTTTGGGTGAATCGCATTCTGACTGGTTGCCTGTCAGAGGCGGAGAATCTGGTGATTTTGTTTTTCGACGTGGTGACGGGCATGCCTTCGCGAAAATCGCACCTGCTTCCCGCCGCGGTGAGCTCGCTGGAGAGCGTGACCGCCTCATTTGGCTCAAAGGTCGAGGTGTGGCTTGCCCCGAGGTCATCAACTGGCAGGAGGAACAGGAGGGTGCATGCTTGGTGATAACGGCAATTCCGGGAGTACCGGCGGCTGATCTGTCTGGAGCGGATTTGCTCAAAGCGTGGCCGTCAATGGGGCAGCAACTTGGCGCTGTTCACAGCCTATCGGTTGATCAATGTCCGTTTGAGCGCAGGCTGTCGCGAATGTTCGGACGCGCC…
SAL02249	aph(6)-Id	kanamycin	99.88	100	831/831	pdb|2249|contig_46	2655	3485	CP000971	ATGCCGCCTGTTTTTCCTGCTCATTGGCACGTTTCGCAACCTGTTCTCATTGCGGACACCTTTTCCAGCCTCGTTTGGAAAGTTTCATTGCCAGACGGGACTCCTGCAATCGTCAAGGGATTGAAACCTATAAAAGACATTGCTGATGAACTGCGCGGGGCCGACTATCTGGTATGGCGCAATGGGAGGGGAGCAGTCCGGTTGCTCGGTCGTGAGAACAATCTGATGTTGCTCGAATATGCCGGGGAGCGAATGCTCTCTCACATCGTTGCCGAGCACGGCGACTACCAGGCGACCGAAATTGCAGCGGAACTAATGGCGAAGCTGTATGCCGCATCTGAGGAACCCCTGCCTTCTGCCCTTCTCCCGATCCGGGATCGCTTTGCAGCTTTGTTTCAG…
SAL02249	blaTEM-1B	ampicillin	100	100	861/861	pdb|2249|contig_46	5194	4334	AY458016	ATGAGTATTCAACATTTTCGTGTCGCCCTTATTCCCTTTTTTGCGGCATTTTGCCTTCCTGTTTTTGCTCACCCAGAAACGCTGGTGAAAGTAAAAGATGCTGAAGATCAGTTGGGTGCACGAGTGGGTTACATCGAACTGGATCTCAACAGCGGTAAGATCCTTGAGAGTTTTCGCCCCGAAGAACGTTTTCCAATGATGAGCACTTTTAAAGTTCTGCTATGTGGTGCGGTATTATCCCGTGTTGACGCCGGGCAAGAGCAACTCGGTCGCCGCATACACTATTCTCAGAATGACTTGGTTGAGTACTCACCAGTCACAGAAAAGCATCTTACGGATGGCATGACAGTAAGAGAATTATGCAGTGCTGCCATAACCATGAGTGATAACACTGCTGCC…
SAL02249	bleO	unknown[bleO_1_AF051917]	100	98.25	392/399	pdb|2249|contig_54	1463	1072	AF051917	AGTCTATCCCGGCATTGCCAGTCGGGGATATTAAAAAGAGTATAGGTTTTTATTGCGATAAACTAGGTTTCACTTTGGTTCACCATGAAGATGGATTCGCAGTTCTAATGTGTAATGAGGTTCGGATTCATCTATGGGAGGCAAGTGATGAAGGCTGGCGCTCTCGTAGTAATGATTCACCGGTTTGTACAGGTGCGGAGTCGTTTATTGCTGGTACTGCTAGTTGCCGCATTGAAGTAGAGGGAATTGATGAATTATATCAACATATTAAGCCTTTGGGCATTTTGCACCCCAATACATCATTAAAAGATCAGTGGTGGGATGAACGAGACTTTGCAGTAATTGATCCCGACAACAATTTGATTAGCTTTTTTCAACAAATAAAAAGCTAA
SAL02249	tet(A)	tetracycline	100	100	1200/1200	pdb|2249|contig_40	13117	11918	AJ517790	GTGAAACCCAACAGACCCCTGATCGTAATTCTGAGCACTGTCGCGCTCGACGCTGTCGGCATCGGCCTGATTATGCCGGTGCTGCCGGGCCTCCTGCGCGATCTGGTTCACTCGAACGACGTCACCGCCCACTATGGCATTCTGCTGGCGCTGTATGCGTTGATGCAATTTGCCTGCGCACCTGTGCTGGGCGCGCTGTCGGATCGTTTCGGGCGGCGGCCGGTCTTGCTCGTCTCGCTGGCCGGCGCTGCTGTCGACTACGCCATCATGGCGACGGCGCCTTTCCTTTGGGTTCTCTATATCGGGCGGATCGTGGCCGGCATCACCGGGGCGACTGGGGCGGTAGCCGGCGCTTATATTGCCGATATCACTGATGGCGATGAGCGCGCGCGGCACTTC…
SAL02304	ARR-3	rifampicin	100	100	453/453	pdb|2304|contig_50	2538	2990	JF806499	ATGGTAAAAGATTGGATTCCCATCTCTCATGATAATTACAAGCAGGTGCAAGGACCGTTCTATCATGGAACCAAAGCCAATTTGGCGATTGGTGACTTGCTAACCACAGGGTTCATCTCTCATTTCGAGGACGGTCGTATTCTTAAGCACATCTACTTTTCAGCCTTGATGGAGCCAGCAGTTTGGGGAGCTGAACTTGCTATGTCACTGTCTGGCCTCGAGGGTCGCGGCTACATATACATAGTTGAGCCAACAGGACCGTTCGAAGACGATCCGAATCTTACGAACAAAAGATTTCCCGGTAATCCAACACAGTCCTATAGAACCTGCGAACCCTTGAGAATTGTTGGCGTTGTTGAAGACTGGGAGGGGCATCCTGTTGAATTAATAAGGGGAATG…
SAL02304	OqxA	unknown[OqxA_1_EU370913]	100	100	1176/1176	pdb|2304|contig_46	5026	3851	EU370913	ATGAGCCTGCAAAAAACCTGGGGAAACATTCACCTGACCGCGCTCGGCGCGATGATGCTCTCCTTTCTGCTCGTCGGCTGCGACGACAGCGTCGCACAGAATGCTGCGCCTCCCGCCCCGACGGTCAGCGCCGCTAAGGTGCTGGTGAAGTCGATCAGTCAGTGGGATAGTTTTAACGGTCGCATTGAAGCGGTGGAGAGCGTTCAGCTTCGCCCTCGCGTCTCGGGATACATTGATAAAGTGAATTACACTGACGGCCAGGAGGTGAAAAAGGGCCAGGTGCTGTTCACGATAGATGACAGAACCTATCGCGCCGCGCTGGAGCAGGCGCAGGCGGCGTTGGCAAGAGCCAAAACGCAGGCCAGCCTCGCGCAAAGCGAGGCGAACCGCACCGATAAA…
SAL02304	OqxA	unknown[OqxA_1_EU370913]	100	100	1176/1176	pdb|2304|contig_46	5026	3851	EU370913	ATGAGCCTGCAAAAAACCTGGGGAAACATTCACCTGACCGCGCTCGGCGCGATGATGCTCTCCTTTCTGCTCGTCGGCTGCGACGACAGCGTCGCACAGAATGCTGCGCCTCCCGCCCCGACGGTCAGCGCCGCTAAGGTGCTGGTGAAGTCGATCAGTCAGTGGGATAGTTTTAACGGTCGCATTGAAGCGGTGGAGAGCGTTCAGCTTCGCCCTCGCGTCTCGGGATACATTGATAAAGTGAATTACACTGACGGCCAGGAGGTGAAAAAGGGCCAGGTGCTGTTCACGATAGATGACAGAACCTATCGCGCCGCGCTGGAGCAGGCGCAGGCGGCGTTGGCAAGAGCCAAAACGCAGGCCAGCCTCGCGCAAAGCGAGGCGAACCGCACCGATAAA…
SAL02304	OqxB	unknown[OqxB_1_EU370913]	100	100	3153/3153	pdb|2304|contig_46	3827	675	EU370913	ATGGACTTTTCCCGCTTTTTTATCGACAGGCCGATTTTCGCCGCGGTGCTGTCGATTTTAATTTTTATCACCGGGTTAATCGCTATCCCACTGCTGCCGGTGAGCGAATATCCGGATGTCGTCCCGCCGAGCGTCCAGGTGCGCGCGGAGTATCCCGGCGCCAACCCGAAAGTGATTGCCGAGACCGTGGCGACGCCGCTGGAGGAAGCGATCAACGGCGTTGAAAACATGATGTACATGAAATCGGTCGCCGGCTCCGACGGCGTGCTGGTCACCACCGTCACCTTCCGCCCGGGTACCGACCCGGATCAGGCGCAGGTTCAGGTGCAGAACCGCGTCGCGCAGGCCGAAGCGCGTCTGCCGGAGGATGTACGCCGTCTGGGGATCACCACCCAGAAG…
SAL02304	OqxB	unknown[OqxB_1_EU370913]	100	100	3153/3153	pdb|2304|contig_46	3827	675	EU370913	ATGGACTTTTCCCGCTTTTTTATCGACAGGCCGATTTTCGCCGCGGTGCTGTCGATTTTAATTTTTATCACCGGGTTAATCGCTATCCCACTGCTGCCGGTGAGCGAATATCCGGATGTCGTCCCGCCGAGCGTCCAGGTGCGCGCGGAGTATCCCGGCGCCAACCCGAAAGTGATTGCCGAGACCGTGGCGACGCCGCTGGAGGAAGCGATCAACGGCGTTGAAAACATGATGTACATGAAATCGGTCGCCGGCTCCGACGGCGTGCTGGTCACCACCGTCACCTTCCGCCCGGGTACCGACCCGGATCAGGCGCAGGTTCAGGTGCAGAACCGCGTCGCGCAGGCCGAAGCGCGTCTGCCGGAGGATGTACGCCGTCTGGGGATCACCACCCAGAAG…
SAL02304	aac(3)-IV	gentamicin, tobramycin	99.87	100	777/777	pdb|2304|contig_42	128	904	DQ241380	GTGCAATACGAATGGCGAAAAGCCGAGCTCATCGGTCAGCTTCTCAACCTTGGGGTTACCCCCGGCGGTGTGCTGCTGGTCCACAGCTCCTTCCGTAGCGTCCGGCCCCTCGAAGATGGGCCACTTGGACTGATCGAGGCCCTGCGTGCTGCGCTGGGTCCGGGAGGGACGCTCGTCATGCCCTCGTGGTCAGGTCTGGACGACGAGCCGTTCGATCCTGCCACGTCGCCCGTTACACCGGACCTTGGAGTTGTCTCTGACACATTCTGGCGCCTGCCAAATGTAAAGCGCAGCGCCCATCCATTTGCCTTTGCGGCAGCGGGGCCACAGGCAGAGCAGATCATCTCTGATCCATTGCCCCTGCCACCTCACTCGCCTGCAAGCCCGGTCGCCCGTGTC…
SAL02304	aac(6')-Ib-cr	amikacin, tobramycin, ciprofloxacin I/R	100	100	600/600	pdb|2304|contig_50	123	722	DQ303918	ATGAGCAACGCAAAAACAAAGTTAGGCATCACAAAGTACAGCATCGTGACCAACAGCAACGATTCCGTCACACTGCGCCTCATGACTGAGCATGACCTTGCGATGCTCTATGAGTGGCTAAATCGATCTCATATCGTCGAGTGGTGGGGCGGAGAAGAAGCACGCCCGACACTTGCTGACGTACAGGAACAGTACTTGCCAAGCGTTTTAGCGCAAGAGTCCGTCACTCCATACATTGCAATGCTGAATGGAGAGCCGATTGGGTATGCCCAGTCGTACGTTGCTCTTGGAAGCGGGGACGGACGGTGGGAAGAAGAAACCGATCCAGGAGTACGCGGAATAGACCAGTTACTGGCGAATGCATCACAACTGGGCAAAGGCTTGGGAACCAAGCTGGTT…
SAL02304	aac(6')-Ib-cr	unknown[aac(6')-Ib-cr_1_DQ303918]	100	100	600/600	pdb|2304|contig_50	123	722	DQ303918	ATGAGCAACGCAAAAACAAAGTTAGGCATCACAAAGTACAGCATCGTGACCAACAGCAACGATTCCGTCACACTGCGCCTCATGACTGAGCATGACCTTGCGATGCTCTATGAGTGGCTAAATCGATCTCATATCGTCGAGTGGTGGGGCGGAGAAGAAGCACGCCCGACACTTGCTGACGTACAGGAACAGTACTTGCCAAGCGTTTTAGCGCAAGAGTCCGTCACTCCATACATTGCAATGCTGAATGGAGAGCCGATTGGGTATGCCCAGTCGTACGTTGCTCTTGGAAGCGGGGACGGACGGTGGGAAGAAGAAACCGATCCAGGAGTACGCGGAATAGACCAGTTACTGGCGAATGCATCACAACTGGGCAAAGGCTTGGGAACCAAGCTGGTT…
SAL02304	aadA1	streptomycin	100	100	792/792	pdb|2304|contig_45	584	1375	JQ414041	ATGAGGGAAGCGGTGATCGCCGAAGTATCGACTCAACTATCAGAGGTAGTTGGCGTCATCGAGCGCCATCTCGAACCGACGTTGCTGGCCGTACATTTGTACGGCTCCGCAGTGGATGGCGGCCTGAAGCCACACAGTGATATTGATTTGCTGGTTACGGTGACCGTAAGGCTTGATGAAACAACGCGGCGAGCTTTGATCAACGACCTTTTGGAAACTTCGGCTTCCCCTGGAGAGAGCGAGATTCTCCGCGCTGTAGAAGTCACCATTGTTGTGCACGACGACATCATTCCGTGGCGTTATCCAGCTAAGCGCGAACTGCAATTTGGAGAATGGCAGCGCAATGACATTCTTGCAGGTATCTTCGAGCCAGCCACGATCGACATTGATCTGGCTATC…
SAL02304	aadA8b	streptomycin	100	73.86	585/792	pdb|2304|contig_85	585	1	AM040708	GGGAAGCGGTGACCATCGAAATTTCGAACCAACTATCAGAGGTGCTAAGCGTCATTGAGCGCCATCTGGAATCAACGTTGCTGGCCGTGCATTTGTACGGCTCCGCAGTGGATGGCGGCCTGAAGCCATACAGCGATATTGATTTGTTGGTTACTGTGGCCGTAAAGCTTGATGAAACGACGCGGCGAGCATTGCTCAATGATCTTATGGAGGCTTCGGCTTTCCCTGGCGAGAGCGAGACGCTCCGCGCTATAGAAGTCACCCTTGTCGTGCATGACGACATCATCCCGTGGCGTTATCCGGCTAAGCGCGAGCTGCAATTTGGAGAATGGCAGCGCAATGACATTCTTGCGGGTATCTTCGAGCCAGCCATGATCGACATTGATCTAGCTATCCTGC…
SAL02304	aph(3')-Ia	kanamycin	100	100	816/816	pdb|2304|contig_68	1029	214	V00359	ATGAGCCATATTCAACGGGAAACGTCTTGCTCGAGGCCGCGATTAAATTCCAACATGGATGCTGATTTATATGGGTATAAATGGGCTCGCGATAATGTCGGGCAATCAGGTGCGACAATCTATCGATTGTATGGGAAGCCCGATGCGCCAGAGTTGTTTCTGAAACATGGCAAAGGTAGCGTTGCCAATGATGTTACAGATGAGATGGTCAGACTAAACTGGCTGACGGAATTTATGCCTCTTCCGACCATCAAGCATTTTATCCGTACTCCTGATGATGCATGGTTACTCACCACTGCGATCCCCGGGAAAACAGCATTCCAGGTATTAGAAGAATATCCTGATTCAGGTGAAAATATTGTTGATGCGCTGGCAGTGTTCCTGCGCCGGTTGCATTCG…
SAL02304	aph(4)-Ia	hygromycin	100	100	1026/1026	pdb|2304|contig_42	1133	2158	V01499	ATGAAAAAGCCTGAACTCACCGCGACGTCTGTCGAGAAGTTTCTGATCGAAAAGTTCGACAGCGTCTCCGACCTGATGCAGCTCTCGGAGGGCGAAGAATCTCGTGCTTTCAGCTTCGATGTAGGAGGGCGTGGATATGTCCTGCGGGTAAATAGCTGCGCCGATGGTTTCTACAAAGATCGTTATGTTTATCGGCACTTTGCATCGGCCGCGCTCCCGATTCCGGAAGTGCTTGACATTGGGGAATTCAGCGAGAGCCTGACCTATTGCATCTCCCGCCGTGCACAGGGTGTCACGTTGCAAGACCTGCCTGAAACCGAACTGCCCGCTGTTCTGCAGCCGGTCGCGGAGGCCATGGATGCGATCGCTGCGGCCGATCTTAGCCAGACGAGCGGGTTC…
SAL02304	blaOXA-1	ampicillin	100	100	831/831	pdb|2304|contig_50	853	1683	HQ170510	ATGAAAAACACAATACATATCAACTTCGCTATTTTTTTAATAATTGCAAATATTATCTACAGCAGCGCCAGTGCATCAACAGATATCTCTACTGTTGCATCTCCATTATTTGAAGGAACTGAAGGTTGTTTTTTACTTTACGATGCATCCACAAACGCTGAAATTGCTCAATTCAATAAAGCAAAGTGTGCAACGCAAATGGCACCAGATTCAACTTTCAAGATCGCATTATCACTTATGGCATTTGATGCGGAAATAATAGATCAGAAAACCATATTCAAATGGGATAAAACCCCCAAAGGAATGGAGATCTGGAACAGCAATCATACACCAAAGACGTGGATGCAATTTTCTGTTGTTTGGGTTTCGCAAGAAATAACCCAAAAAATTGGATTAAAT…
SAL02304	bleO	unknown[bleO_1_AF051917]	100	98.25	392/399	pdb|2304|contig_59	213	604	AF051917	AGTCTATCCCGGCATTGCCAGTCGGGGATATTAAAAAGAGTATAGGTTTTTATTGCGATAAACTAGGTTTCACTTTGGTTCACCATGAAGATGGATTCGCAGTTCTAATGTGTAATGAGGTTCGGATTCATCTATGGGAGGCAAGTGATGAAGGCTGGCGCTCTCGTAGTAATGATTCACCGGTTTGTACAGGTGCGGAGTCGTTTATTGCTGGTACTGCTAGTTGCCGCATTGAAGTAGAGGGAATTGATGAATTATATCAACATATTAAGCCTTTGGGCATTTTGCACCCCAATACATCATTAAAAGATCAGTGGTGGGATGAACGAGACTTTGCAGTAATTGATCCCGACAACAATTTGATTAGCTTTTTTCAACAAATAAAAAGCTAA
SAL02304	catB3	chloramphenicol	100	100	633/633	pdb|2304|contig_50	1821	2453	U13880	ATGACCAACTACTTTGATAGCCCCTTCAAAGGCAAGCTGCTTTCTGAGCAAGTGAAGAACCCCAATATCAAAGTTGGGCGGTACAGCTATTACTCTGGCTACTATCATGGGCACTCATTCGATGACTGCGCACGGTATCTGTTTCCGGACCGTGATGACGTTGATAAGTTGATCATCGGTAGTTTCTGCTCTATCGGGAGTGGGGCTTCCTTTATCATGGCTGGCAATCAGGGGCATCGGTACGACTGGGCATCATCTTTCCCGTTCTTTTATATGCAGGAAGAACCTGCATTCTCAAGCGCACTCGATGCCTTCCAAAAAGCAGGTAATACTGTCATTGGCAATGACGTTTGGATCGGCTCTGAGGCAATGGTCATGCCCGGAATCAAGATCGGGCAC…
SAL02304	cmlA1	chloramphenicol	100	67.78	854/1260	pdb|2304|contig_64	542	1395	M64556	GTGAGCTCAAAAAACTTTAGTTGGCGGTACTCCCTTGCCGCCACGGTGTTGTTGTTATCACCGTTCGATTTATTGGCATCACTCGGCATGGACATGTACTTGCCAGCAGTGCCGTTTATGCCAAACGCGCTTGGTACGACAGCGAGCACAATTCAGCTTACGCTGACAACGTACTTGGTCATGATTGGTGCCGGTCAGCTCTTGTTTGGACCGCTATCGGACCGACTGGGGCGCCGCCCCGTTCTACTGGGAGGTGGCCTCGCCTACGTTGTGGCGTCAATGGGCCTCGCTCTTACGTCATCGGCTGAAGTCTTTCTGGGGCTTCGGATTCTTCAGGCTTGTGGTGCCTCGGCGTGCCTTGTTTCCACATTTGCAACAGTACGTGACATTTACGCAGGT…
SAL02304	dfrA12	trimethoprim	100	100	498/498	pdb|2304|contig_72	84	581	AM040708	ATGAACTCGGAATCAGTACGCATTTATCTCGTTGCTGCGATGGGAGCCAATCGGGTTATTGGCAATGGTCCTAATATCCCCTGGAAAATTCCGGGTGAGCAGAAGATTTTTCGCAGACTCACTGAGGGAAAAGTCGTTGTCATGGGGCGAAAGACCTTTGAGTCTATCGGCAAGCCTCTACCGAACCGTCACACATTGGTAATCTCACGCCAAGCTAACTACCGCGCCACTGGCTGCGTAGTTGTTTCAACGCTGTCGCACGCTATCGCTTTGGCATCCGAACTCGGCAATGAACTCTACGTCGCGGGCGGAGCTGAGATATACACTCTGGCACTACCTCACGCCCACGGCGTGTTTCTATCTGAGGTACATCAAACCTTCGAGGGTGACGCCTTCTTC…
SAL02304	floR	chloramphenicol	98.19	99.92	1214/1215	pdb|2304|contig_39	6632	7845	AF118107	ATGACCACCACACGCCCCGCGTGGGCCTATACGCTGCCGGCAGCACTGCTGCTGATGGCTCCTTTCGACATCCTCGCTTCACTGGCGATGGATATTTATCTCCCTGTCGTTCCAGCGATGCCCGGCATCCTGAACACGACGCCCGCTATGATCCAACTCACGTTGAGCCTCTATATGGTGATGCTCGGCGTGGGCCAGGTGATTTTTGGTCCGCTCTCAGACAGAATCGGGCGACGGCCAATTCTACTTGCGGGCGCAACGGCTTTCGTCATTGCGTCTCTGGGAGCAGCTTGGTCTTCAACTGCACCGGCCTTTGTCGCTTTCCGTCTACTTCAAGCAGTGGGCGCGTCGGCCATGCTGGTGGCGACGTTCGCGACGGTTCGCGACGTTTATGCCAAC…
SAL02304	qacE	unknown[qacE_1_X68232]	100	65.17	217/333	pdb|2304|contig_50	3213	3429	X68232	ATGAAAGGCTGGCTTTTTCTTGTTATCGCAATAGTTGGCGAAGTAATCGCAACATCCGCATTAAAATCTAGCGAGGGCTTTACTAAGCTTGCCCCTTCCGCCGTTGTCATAATCGGTTATGGCATCGCATTTTATTTTCTTTCTCTGGTTCTGAAATCCATCCCTGTCGGTGTTGCTTATGCAGTCTGGTCGGGACTCGGCGTCGTCATAATTACAG
SAL02304	sul1	sulfisoxazole	100	100	840/840	pdb|2304|contig_65	202	1041	U12338	ATGGTGACGGTGTTCGGCATTCTGAATCTCACCGAGGACTCCTTCTTCGATGAGAGCCGGCGGCTAGACCCCGCCGGCGCTGTCACCGCGGCGATCGAAATGCTGCGAGTCGGATCAGACGTCGTGGATGTCGGACCGGCCGCCAGCCATCCGGACGCGAGGCCTGTATCGCCGGCCGATGAGATCAGACGTATTGCGCCGCTCTTAGACGCCCTGTCCGATCAGATGCACCGTGTTTCAATCGACAGCTTCCAACCGGAAACCCAGCGCTATGCGCTCAAGCGCGGCGTGGGCTACCTGAACGATATCCAAGGATTTCCTGACCCTGCGCTCTATCCCGATATTGCTGAGGCGGACTGCAGGCTGGTGGTTATGCACTCAGCGCAGCGGGATGGCATC…
SAL02304	sul2	sulfisoxazole	100	100	816/816	pdb|2304|contig_39	11164	10349	AY034138	ATGAATAAATCGCTCATCATTTTCGGCATCGTCAACATAACCTCGGACAGTTTCTCCGATGGAGGCCGGTATCTGGCGCCAGACGCAGCCATTGCGCAGGCGCGTAAGCTGATGGCCGAGGGGGCAGATGTGATCGACCTCGGTCCGGCATCCAGCAATCCCGACGCCGCGCCTGTTTCGTCCGACACAGAAATCGCGCGTATCGCGCCGGTGCTGGACGCGCTCAAGGCAGATGGCATTCCCGTCTCGCTCGACAGTTATCAACCCGCGACGCAAGCCTATGCCTTGTCGCGTGGTGTGGCCTATCTCAATGATATTCGCGGTTTTCCAGACGCTGCGTTCTATCCGCAATTGGCGAAATCATCTGCCAAACTCGTCGTTATGCATTCGGTGCAAGAC…
SAL02304	sul3	sulfisoxazole	100	100	792/792	pdb|2304|contig_45	3848	3057	AJ459418	ATGAGCAAGATTTTTGGAATCGTAAATATAACCACCGATAGTTTTTCCGATGGAGGACTTTATTTAGATACAGATAAGGCAATTGAGCATGCTCTGCATTTGGTTGAAGATGGAGCAGATGTGATTGATTTGGGAGCCGCTTCCAGTAATCCTGATACAACTGAAGTGGGCGTTGTGGAAGAAATCAAAAGACTCAAACCTGTCATTAAGGCTTTAAAAGAAAAAGGCATTTCTATTTCTGTTGATACATTTAAACCTGAGGTTCAGAGTTTTTGCATAGAACAAAAGGTTGATTTTATTAATGATATTCAAGGTTTTCCTTATCCTGAGATTTATTCAGGCTTGGCAAAGTCAGATTGCAAACTTGTGTTGATGCACTCCGTTCAGCGAATTGGTGCA…
SAL02304	tet(B)	tetracycline	100	100	1206/1206	pdb|2304|contig_38	10218	11423	AF326777	ATGAATAGTTCGACAAAGATCGCATTGGTAATTACGTTACTCGATGCCATGGGGATTGGCCTTATCATGCCAGTCTTGCCAACGTTATTACGTGAATTTATTGCTTCGGAAGATATCGCTAACCACTTTGGCGTATTGCTTGCACTTTATGCGTTAATGCAGGTTATCTTTGCTCCTTGGCTTGGAAAAATGTCTGACCGATTTGGTCGGCGCCCAGTGCTGTTGTTGTCATTAATAGGCGCATCGCTGGATTACTTATTGCTGGCTTTTTCAAGTGCGCTTTGGATGCTGTATTTAGGCCGTTTGCTTTCAGGGATCACAGGAGCTACTGGGGCTGTCGCGGCATCGGTCATTGCCGATACCACCTCAGCTTCTCAACGCGTGAAGTGGTTCGGTTGG…
SAL02683	aph(3'')-Ib	streptomycin	99.88	100	804/804	pdb|2683|contig_46	4418	3615	AF321551	TTGAATCGAACTAATATTTTTTTGGGTGAATCGCATTCTGACTGGTTGCCTGTCAGAGGCGGAGAATCTGGTGATTTTGTTTTTCGACGTGGTGACGGGCATGCCTTCGCGAAAATCGCACCTGCTTCCCGCCGCGGTGAGCTCGCTGGAGAGCGTGACCGCCTCATTTGGCTCAAAGGTCGAGGTGTGGCTTGCCCCGAGGTCATCAACTGGCAGGAGGAACAGGAGGGTGCATGCTTGGTGATAACGGCAATTCCGGGAGTACCGGCGGCTGATCTGTCTGGAGCGGATTTGCTCAAAGCGTGGCCGTCAATGGGGCAGCAACTTGGCGCTGTTCACAGCCTATCGGTTGATCAATGTCCGTTTGAGCGCAGGCTGTCGCGAATGTTCGGACGCGCC…
SAL02683	aph(6)-Id	kanamycin	99.88	100	831/831	pdb|2683|contig_46	3609	2779	CP000971	ATGCCGCCTGTTTTTCCTGCTCATTGGCACGTTTCGCAACCTGTTCTCATTGCGGACACCTTTTCCAGCCTCGTTTGGAAAGTTTCATTGCCAGACGGGACTCCTGCAATCGTCAAGGGATTGAAACCTATAAAAGACATTGCTGATGAACTGCGCGGGGCCGACTATCTGGTATGGCGCAATGGGAGGGGAGCAGTCCGGTTGCTCGGTCGTGAGAACAATCTGATGTTGCTCGAATATGCCGGGGAGCGAATGCTCTCTCACATCGTTGCCGAGCACGGCGACTACCAGGCGACCGAAATTGCAGCGGAACTAATGGCGAAGCTGTATGCCGCATCTGAGGAACCCCTGCCTTCTGCCCTTCTCCCGATCCGGGATCGCTTTGCAGCTTTGTTTCAG…
SAL02683	blaTEM-1B	ampicillin	100	100	861/861	pdb|2683|contig_46	1070	1930	AY458016	ATGAGTATTCAACATTTTCGTGTCGCCCTTATTCCCTTTTTTGCGGCATTTTGCCTTCCTGTTTTTGCTCACCCAGAAACGCTGGTGAAAGTAAAAGATGCTGAAGATCAGTTGGGTGCACGAGTGGGTTACATCGAACTGGATCTCAACAGCGGTAAGATCCTTGAGAGTTTTCGCCCCGAAGAACGTTTTCCAATGATGAGCACTTTTAAAGTTCTGCTATGTGGTGCGGTATTATCCCGTGTTGACGCCGGGCAAGAGCAACTCGGTCGCCGCATACACTATTCTCAGAATGACTTGGTTGAGTACTCACCAGTCACAGAAAAGCATCTTACGGATGGCATGACAGTAAGAGAATTATGCAGTGCTGCCATAACCATGAGTGATAACACTGCTGCC…
SAL02683	bleO	unknown[bleO_1_AF051917]	100	98.25	392/399	pdb|2683|contig_55	1463	1072	AF051917	AGTCTATCCCGGCATTGCCAGTCGGGGATATTAAAAAGAGTATAGGTTTTTATTGCGATAAACTAGGTTTCACTTTGGTTCACCATGAAGATGGATTCGCAGTTCTAATGTGTAATGAGGTTCGGATTCATCTATGGGAGGCAAGTGATGAAGGCTGGCGCTCTCGTAGTAATGATTCACCGGTTTGTACAGGTGCGGAGTCGTTTATTGCTGGTACTGCTAGTTGCCGCATTGAAGTAGAGGGAATTGATGAATTATATCAACATATTAAGCCTTTGGGCATTTTGCACCCCAATACATCATTAAAAGATCAGTGGTGGGATGAACGAGACTTTGCAGTAATTGATCCCGACAACAATTTGATTAGCTTTTTTCAACAAATAAAAAGCTAA
SAL02683	tet(A)	tetracycline	100	100	1200/1200	pdb|2683|contig_40	9451	8252	AJ517790	GTGAAACCCAACAGACCCCTGATCGTAATTCTGAGCACTGTCGCGCTCGACGCTGTCGGCATCGGCCTGATTATGCCGGTGCTGCCGGGCCTCCTGCGCGATCTGGTTCACTCGAACGACGTCACCGCCCACTATGGCATTCTGCTGGCGCTGTATGCGTTGATGCAATTTGCCTGCGCACCTGTGCTGGGCGCGCTGTCGGATCGTTTCGGGCGGCGGCCGGTCTTGCTCGTCTCGCTGGCCGGCGCTGCTGTCGACTACGCCATCATGGCGACGGCGCCTTTCCTTTGGGTTCTCTATATCGGGCGGATCGTGGCCGGCATCACCGGGGCGACTGGGGCGGTAGCCGGCGCTTATATTGCCGATATCACTGATGGCGATGAGCGCGCGCGGCACTTC…

## Sheet: PointFinder
Isolate ID	Gene	Predicted Phenotype	Type	Position	Mutation	%Identity	%Overlap	HSP Length/Total Length	Contig	Start	End
SAL02000	gyrA (D87Y)	ciprofloxacin I/R, nalidixic acid	codon	87	GAC -> TAC (D -> Y)	99.13	100	2637/2637	2000_new_verification_contig_9	22762	20126
SAL02005	gyrA (S83Y)	ciprofloxacin I/R, nalidixic acid	codon	83	TCC -> TAC (S -> Y)	99.13	100	2637/2637	pdb|2005|contig_11	22762	20126
SAL02006	gyrA (S83Y)	ciprofloxacin I/R, nalidixic acid	codon	83	TCC -> TAC (S -> Y)	99.13	100	2637/2637	pdb|2006|contig_11	22762	20126
SAL02010	gyrA (D87N)	ciprofloxacin I/R, nalidixic acid	codon	87	GAC -> AAC (D -> N)	99.13	100	2637/2637	pdb|2010|contig_13	112292	114928
SAL02030	gyrA (D87Y)	ciprofloxacin I/R, nalidixic acid	codon	87	GAC -> TAC (D -> Y)	99.13	100	2637/2637	pdb|2030|contig_11	22837	20201
SAL02041	gyrA (D87N)	ciprofloxacin I/R, nalidixic acid	codon	87	GAC -> AAC (D -> N)	99.13	100	2637/2637	pdb|2041|contig_13	22837	20201
SAL02047	gyrA (S83Y)	ciprofloxacin I/R, nalidixic acid	codon	83	TCC -> TAC (S -> Y)	99.13	100	2637/2637	pdb|2047|contig_11	140170	142806
SAL02073	gyrA (D87N)	ciprofloxacin I/R, nalidixic acid	codon	87	GAC -> AAC (D -> N)	99.13	100	2637/2637	pdb|2073|contig_12	22837	20201
SAL02152	gyrA (D87N)	ciprofloxacin I/R, nalidixic acid	codon	87	GAC -> AAC (D -> N)	99.13	100	2637/2637	pdb|2152|contig_13	112292	114928
SAL02219	gyrB (E466D)	ciprofloxacin I/R, nalidixic acid	codon	466	GAA -> GAT (E -> D)	98.39	100	2415/2415	pdb|2219|contig_19	22757	20343
SAL02249	gyrA (S83Y)	ciprofloxacin I/R, nalidixic acid	codon	83	TCC -> TAC (S -> Y)	99.13	100	2637/2637	pdb|2249|contig_12	22762	20126
SAL02304	gyrA (D87N)	ciprofloxacin I/R, nalidixic acid	codon	87	GAC -> AAC (D -> N)	99.13	100	2637/2637	pdb|2304|contig_12	112292	114928
SAL02683	gyrA (S83Y)	ciprofloxacin I/R, nalidixic acid	codon	83	TCC -> TAC (S -> Y)	99.13	100	2637/2637	pdb|2683|contig_11	22762	20126

## Sheet: PlasmidFinder
Isolate ID	Plasmid	%Identity	%Overlap	HSP Length/Total Length	Contig	Start	End	Accession
SAL02000	IncFIB(S)	100	100	643/643	2000_new_verification_contig_13	11823	11181	FN432031
SAL02000	IncFII(S)	100	100	262/262	2000_new_verification_contig_13	89646	89907	CP000858
SAL02005	IncFIB(S)	100	100	643/643	pdb|2005|contig_17	11823	11181	FN432031
SAL02005	IncFII(S)	100	100	262/262	pdb|2005|contig_17	89678	89939	CP000858
SAL02006	IncFIB(S)	100	100	643/643	pdb|2006|contig_18	79887	80529	FN432031
SAL02006	IncFII(S)	100	100	262/262	pdb|2006|contig_18	2014	1753	CP000858
SAL02010	IncHI2	100	100	327/327	pdb|2010|contig_36	5292	5618	BX664015
SAL02010	IncHI2A	99.52	100	630/630	pdb|2010|contig_15	9736	10365	BX664015
SAL02017	IncFIB(S)	100	100	643/643	pdb|2017|contig_17	11852	11210	FN432031
SAL02017	IncFII(S)	100	100	262/262	pdb|2017|contig_17	89732	89993	CP000858
SAL02030	IncHI2A	99.52	100	630/630	pdb|2030|contig_12	9736	10365	BX664015
SAL02041	IncHI2	100	100	327/327	pdb|2041|contig_14	5937	5611	BX664015
SAL02041	IncHI2A	99.52	100	630/630	pdb|2041|contig_14	22141	22770	BX664015
SAL02047	IncFIB(S)	100	100	643/643	pdb|2047|contig_16	11823	11181	FN432031
SAL02047	IncFII(S)	100	100	262/262	pdb|2047|contig_16	89666	89927	CP000858
SAL02070	Col440II	98.23	100	282/282	pdb|2070|contig_38	2385	2666	CP023921
SAL02073	IncHI2	100	100	327/327	pdb|2073|contig_26	41319	41645	BX664015
SAL02073	IncHI2A	99.52	100	630/630	pdb|2073|contig_26	25115	24486	BX664015
SAL02135	IncQ1	100	66.46	529/796	pdb|2135|contig_45	601	73	M28829
SAL02152	IncHI2	100	100	327/327	pdb|2152|contig_14	109961	110287	BX664015
SAL02152	IncHI2A	99.52	100	630/630	pdb|2152|contig_14	93757	93128	BX664015
SAL02214	IncA	100	100	417/417	pdb|2214|contig_18	1666	2082	FJ705807
SAL02219	IncFIB(S)	100	100	643/643	pdb|2219|contig_14	11823	11181	FN432031
SAL02219	IncFII(S)	99.62	100	262/262	pdb|2219|contig_14	89667	89928	CP000858
SAL02219	IncX1	98.93	100	374/374	pdb|2219|contig_33	11027	10654	EU370913
SAL02239	IncA	100	100	417/417	pdb|2239|contig_16	111187	110771	FJ705807
SAL02249	IncFIB(S)	100	100	643/643	pdb|2249|contig_19	79893	80535	FN432031
SAL02249	IncFII(S)	100	100	262/262	pdb|2249|contig_19	2014	1753	CP000858
SAL02304	IncHI2	100	100	327/327	pdb|2304|contig_13	5937	5611	BX664015
SAL02304	IncHI2A	99.52	100	630/630	pdb|2304|contig_13	22141	22770	BX664015
SAL02683	IncFIB(S)	100	100	643/643	pdb|2683|contig_18	11823	11181	FN432031
SAL02683	IncFII(S)	100	100	262/262	pdb|2683|contig_18	89690	89951	CP000858
SAL02685	IncFIB(S)	99.69	100	643/643	pdb|2685|contig_22	36122	36764	FN432031
SAL02685	IncFII(S)	100	100	262/262	pdb|2685|contig_22	52110	51849	CP000858
ATCC14028	IncFIB(S)	100	100	643/643	ref|NZ_CP034231.1|	62658	62016	FN432031
ATCC14028	IncFII(S)	100	100	262/262	ref|NZ_CP034231.1|	44576	44837	CP000858

## Sheet: MLST_Summary
Isolate ID	Scheme	Sequence Type	Locus 1	Locus 2	Locus 3	Locus 4	Locus 5	Locus 6	Locus 7
SAL01711	senterica_achtman_2	34	aroC(10)	dnaN(19)	hemD(12)	hisD(9)	purE(5)	sucA(9)	thrA(2)
SAL02005	senterica_achtman_2	19	aroC(10)	dnaN(7)	hemD(12)	hisD(9)	purE(5)	sucA(9)	thrA(2)
SAL02003	senterica_achtman_2	36	aroC(18)	dnaN(14)	hemD(12)	hisD(9)	purE(5)	sucA(18)	thrA(21)
SAL02006	senterica_achtman_2	19	aroC(10)	dnaN(7)	hemD(12)	hisD(9)	purE(5)	sucA(9)	thrA(2)
SAL02008	senterica_achtman_2	36	aroC(18)	dnaN(14)	hemD(12)	hisD(9)	purE(5)	sucA(18)	thrA(21)
SAL02010	senterica_achtman_2	34	aroC(10)	dnaN(19)	hemD(12)	hisD(9)	purE(5)	sucA(9)	thrA(2)
SAL02017	senterica_achtman_2	19	aroC(10)	dnaN(7)	hemD(12)	hisD(9)	purE(5)	sucA(9)	thrA(2)
SAL02030	senterica_achtman_2	34	aroC(10)	dnaN(19)	hemD(12)	hisD(9)	purE(5)	sucA(9)	thrA(2)
SAL02041	senterica_achtman_2	34	aroC(10)	dnaN(19)	hemD(12)	hisD(9)	purE(5)	sucA(9)	thrA(2)
SAL02046	senterica_achtman_2	36	aroC(18)	dnaN(14)	hemD(12)	hisD(9)	purE(5)	sucA(18)	thrA(21)
SAL02047	senterica_achtman_2	19	aroC(10)	dnaN(7)	hemD(12)	hisD(9)	purE(5)	sucA(9)	thrA(2)
SAL02069	senterica_achtman_2	36	aroC(18)	dnaN(14)	hemD(12)	hisD(9)	purE(5)	sucA(18)	thrA(21)
SAL02070	senterica_achtman_2	34	aroC(10)	dnaN(19)	hemD(12)	hisD(9)	purE(5)	sucA(9)	thrA(2)
SAL02685	senterica_achtman_2	99	aroC(10)	dnaN(7)	hemD(12)	hisD(9)	purE(5)	sucA(9)	thrA(46)
SAL02304	senterica_achtman_2	34	aroC(10)	dnaN(19)	hemD(12)	hisD(9)	purE(5)	sucA(9)	thrA(2)
SAL02683	senterica_achtman_2	19	aroC(10)	dnaN(7)	hemD(12)	hisD(9)	purE(5)	sucA(9)	thrA(2)
SAL02239	senterica_achtman_2	19	aroC(10)	dnaN(7)	hemD(12)	hisD(9)	purE(5)	sucA(9)	thrA(2)
SAL02214	senterica_achtman_2	19	aroC(10)	dnaN(7)	hemD(12)	hisD(9)	purE(5)	sucA(9)	thrA(2)
SAL02203	senterica_achtman_2	36	aroC(18)	dnaN(14)	hemD(12)	hisD(9)	purE(5)	sucA(18)	thrA(21)
SAL02219	senterica_achtman_2	19	aroC(10)	dnaN(7)	hemD(12)	hisD(9)	purE(5)	sucA(9)	thrA(2)
SAL02249	senterica_achtman_2	19	aroC(10)	dnaN(7)	hemD(12)	hisD(9)	purE(5)	sucA(9)	thrA(2)
SAL02152	senterica_achtman_2	34	aroC(10)	dnaN(19)	hemD(12)	hisD(9)	purE(5)	sucA(9)	thrA(2)
SAL02135	senterica_achtman_2	34	aroC(10)	dnaN(19)	hemD(12)	hisD(9)	purE(5)	sucA(9)	thrA(2)
SAL02073	senterica_achtman_2	34	aroC(10)	dnaN(19)	hemD(12)	hisD(9)	purE(5)	sucA(9)	thrA(2)
SAL02000	senterica_achtman_2	19	aroC(10)	dnaN(7)	hemD(12)	hisD(9)	purE(5)	sucA(9)	thrA(2)
ATCC14028	senterica_achtman_2	19	aroC(10)	dnaN(7)	hemD(12)	hisD(9)	purE(5)	sucA(9)	thrA(2)
D23580	senterica_achtman_2	313	aroC(10)	dnaN(7)	hemD(12)	hisD(9)	purE(112)	sucA(9)	thrA(2)
