# Supplementary material for: Long-term exposure to food-grade disinfectants causes cross-resistance to antibiotics in Salmonella enterica serovar Typhimurium strains with different antibiograms and sequence types
Source: Antimicrob Resist Infect Control. 2023 Dec 13;12:145. doi: 10.1186/s13756-023-01333-w (PMC10717106; doi:10.1186/s13756-023-01333-w)
Supplement: Supplementary file 2 — Additional file 2. Cross-resistance to antibiotics emerged after the evolution of S. Typhimurium in disinfectants. [file 13756_2023_1333_MOESM2_ESM.xlsx]

## Sheet: benzalkonium chloride exposure
	strain		Minimum Inhibitory Concentration (MIC)
			Ampicillin (AMP)			Gentamicin (GEN)			Kanamycin (KAN)			Tetracycline (TET)			Azithromycin (AZI)			Nalidixic acid (NAL)			Ciprofloxacin (CIP)			Chloramphenicol (CHL)			Tri-Sul (TST) (1:19)			Streptomycin (STR)			Amoxy-Clav (AMC) (2:1)			Ceftiofur (CF)			Cefoxitin(CX)			Impenem (IMI)
		breakpoints -->	≤8	16	≥32	≤4	8	≥16	≤16	32	≥64	≤4	8	≥16	≤16	–	≥32	≤16	–	≥32	≤0.06	0.12-0.5	≥1	≤8	16	≥32	≤2/38	–	≥4/76	≤8	16	≥32	≤8/4	16/8	≥32/16	≤2	4	≥8	≤8	16	≥32	≤1	2	≥4
	Multidrug-resistant	ST	Before	After	fold increase	Before	After	fold increase	Before	After	fold increase	Before	After	fold increase	Before		fols increase	Before	After	fold increase	Before	After	fold increase	Before	After	fold increase	Before	After	fold increase	Before	After	fold increase	Before	After	fold increase	Before	After	fold increase	Before	After	fold increase	Before	After	fold increase
1	SAL02010	34	>64	>64	0	1	0.5	-2	4	2	-2	>64	>64	0	1	2	2	>64	>64	0	0.25	1	4	4	16	4	16	>32	2	>64	>64	0	>64	>64	0	1	1	0	2	8	4	0.25	0.25	0
2	SAL02073	34	>64	>64	0	>32	32	0	64	>64	0	>64	>64	0	1	4	4	>64	>64	0	2	2	0	>64	>64	0	>32	>32	0	64	32	-2	>64	>64	0	0.5	2	4	2	2	0	0.12	0.12	0
3	SAL02152	34	>64	>64	0	0.5	4	8	>64	>64	0	>64	>64	0	1	4	4	>64	>64	0	0.25	2	8	64	>64	0	>32	>32	0	32	64	2	>64	>64	0	0.5	2	4	2	2	0	0.25	0.25	0
4	SAL02135	34	>64	>64	0	0.5	2	4	8	4	-2	>64	>64	0	1	4	4	4	16	4	<0.03	0.06	2	4	8	2	32	32	0	>64	>64	0	>64	>64	0	0.5	1	2	2	16	8	0.25	0.12	-2
5	SAL02304	34	>64	>64	0	32	32	0	>64	>64	0	>64	>64	0	1	2	2	>64	>64	0	2	8	4	>64	>64	0	>32	>32	0	64	32	-2	>64	>64	0	0.5	2	4	2	8	4	0.5	0.25	-2
6	SAL02249	19	>64	>64	0	0.5	1	2	2	4	2	64	>64	0	1	2	2	>64	>64	0	0.5	0.5	0	4	4	0	16	16	0	>64	>64	0	>64	>64	0	0.5	1	2	4	4	0	0.5	0.25	-2
7	SAL02214	19	>64	>64	0	1	4	4	>64	>64	0	64	64	0	32	16	-2	8	8	0	1	1	0	64	>64	0	>32	>32	0	64	64	0	>64	>64	0	32	16	-2	>64	>64	0	1	0.5	-2
8	SAL02239	19	>64	>64	0	32	>32	0	32	32	0	>64	>64	0	1	2	2	16	16	0	2	4	2	64	>64	0	>32	>32	0	32	64	2	>64	>64	0	2	4	2	>64	>64	0	1	2	2
9	SAL02683	19	>64	>64	0	0.5	1	2	2	2	0	64	>64	0	2	4	2	>64	>64	0	0.5	4	8	4	8	2	>32	>32	0	>64	>64	0	>64	>64	0	0.5	4	8	8	32	4	0.25	0.25	1
10	SAL02041	34	>64	>64	0	32	32	0	>64	>64	0	>64	>64	0	1	1	1	>64	>64	0	2	2	0	>64	>64	0	>32	>32	0	64	64	0	>64	>64	0	0.5	0.5	0	4	4	0	0.25	0.25	1
11	SAL02047	19	>64	>64	0	0.5	1	2	2	4	2	64	>64	0	1	2	2	>64	>64	0	0.5	1	2	4	8	2	16	16	0	>64	>64	0	>64	>64	0	0.5	1	2	4	4	0	0.25	0.25	1
	Drug-resistant
12	SAL02000	19	2	4	2	1	0.5	-2	2	4	2	8	8	0	1	2	2	>64	>64	0	0.25	0.5	2	4	8	2	8	8	0	16	16	0	1	2	2	0.5	2	4	2	8	4	0.25	0.25	1
13	SAL02003	19	2	4	2	0.5	1	2	4	8	2	4	2	-2	1	2	2	32	16	-2	0.5	1	2	4	8	2	0.12	16	133	32	8	-4	1	1	0	0.5	0.5	0	2	2	0	0.25	0.25	1
14	SAL02005	19	2	2	0	0.25	1	4	4	4	0	8	1	-8	1	1	0	>64	>64	0	0.5	0.5	0	4	2	-2	0.12	>32	266	16	16	0	1	1	0	0.5	0.5	0	4	4	0	0.25	0.25	1
15	SAL02006	19	2	>4	2	0.25	1	4	4	2	-2	8	4	-2	1	2	2	>64	>64	0	0.5	1	2	4	8	2	16	>32	2	16	16	0	1	1	0	0.5	2	4	4	8	2	0.5	0.25	-2
16	SAL02008	36	2	2	0	0.5	0.5	0	2	2	0	4	4	0	4	4	0	16	16	0	1	1	0	4	4	0	8	8	0	8	8	0	1	1	0	0.5	0.5	0	2	2	0	0.25	0.25	1
17	SAL02219	19	2	>64	32	0.5	2	4	8	4	-2	8	4	-2	1	2	2	64	>64	0	0.25	0.5	2	16	16	0	>32	>32	0	16	8	-2	1	1	0	0.5	2	4	2	4	2	0.25	0.25	1
18	SAL02030	34	8	4	-2	0.25	1	4	>64	>64	0	8	8	0	2	4	2	>64	>64	0	0.5	0.25	2	8	8	0	1	1	0	32	64	2	2	2	0	1	2	2	8	8	0	0.25	0.25	1
19	SAL02069	36	2	2	0	0.5	0.5	0	4	2	-2	4	8	2	1	2	2	16	32	2	0.5	1	2	4	8	2	8	16	2	16	32	2	1	2	2	0.5	2	4	2	16	8	0.25	0.12	-2
20	SAL02203	36	2	4	2	1	2	2	8	8	0	4	4	0	4	1	-4	16	>64	4	1	4	4	4	16	4	0.12	>32	266	8	16	2	1	4	4	0.5	2	4	2	4	2	0.25	0.12	-2
	Susceptible
21	SAL01711	34	2	2	0	0.5	0.5	0	4	4	0	4	4	0	1	1	0	4	4	0	<0.03	<0.03	0	4	4	0	16	16	0	32	32	0	1	1	0	0.5	0.5	0	2	2	0	0.25	0.25	1
22	SAL02017	19	2	2	0	0.25	0.25	0	4	4	0	4	4	0	1	1	0	4	4	0	0.03	0.03	0	2	2	0	0.5	0.5	0	8	8	0	1	1	0	0.5	0.5	0	2	2	0	0.25	0.25	1
23	SAL02046	36	2	2	0	0.5	2	4	4	4	0	4	1	-4	4	2	-2	4	2	-2	<0.03	<0.03	0	4	4	0	16	16	0	16	16	0	0.5	0.5	0	0.5	4	8	4	32	8	0.25	0.25	1
24	SAL02070	34	2	4	2	0.5	0.5	0	4	4	0	4	8	2	1	4	4	4	16	4	<0.03	<0.03	0	4	8	2	8	16	2	16	64	16	1	2	2	0.5	2	4	2	16	8	0.25	0.12	-2
25	SAL02685	99	2	2	0	0.25	0.25	0	2	2	0	2	2	0	2	2	0	4	4	0	<0.03	<0.03	0	2	2	0	8	8	0	16	16	0	1	1	0	0.5	0.5	0	2	2	0	0.5	0.5	0
	Reference
26	ATCC 14028	19	>2	4	2	0.5	2	4	8	16	2	4	8	2	1	4	4	2	16	8	<0.03	0.06	2	4	8	2	0.5	1	2	32	16	-2	1	2	2	0.25	1	4	2	16	8	0.25	0.12	-2
27	D23580	313	>64	>64	0	1	2	2	4	4	0	4	2	-2	1	2	2	2	4	2	<0.03	0.06	2	>64	>64	0	>32	>32	0	>64	>64	0	>64	>64	0	0.25	1	4	2	4	2	0.25	0.25	0

## Sheet: hydrogen peroxide exposure
	strain		Minimum Inhibitory Concentration (MIC)
			Ampicillin (AMP)			Gentamicin (GEN)			Kanamycin (KAN)			Tetracycline (TET)			Azithromycin (AZI)			Nalidixic acid (NAL)			Ciprofloxacin (CIP)			Chloramphenicol (CHL)			Tri-Sul (TST) (1:19)			Streptomycin (STR)			Amoxy-Clav (AMC) (2:1)			Ceftiofur (CF)			Cefoxitin(CX)			Impenem (IMI)
		breakpoints -->	≤8	16	≥32	≤4	8	≥16	≤16	32	≥64	≤4	8	≥16	≤16	–	≥32	≤16	–	≥32	≤0.06	0.12-0.5	≥1	≤8	16	≥32	≤2/38	–	≥4/76	≤8	16	≥32	≤8/4	16/8	≥32/16	≤2	4	≥8	≤8	16	≥32	≤1	2	≥4
	Multidrug-resistant	ST	Before	After	fold increase	Before	After	fold increase	Before	After	fold increase	Before	After	fold increase	Before		fols increase	Before	After	fold increase	Before	After	fold increase	Before	After	fold increase	Before	After	fold increase	Before	After	fold increase	Before	After	fold increase	Before	After	fold increase	Before	After	fold increase	Before	After	fold increase
1	SAL02010	34	>64	>64	0	1	0.25	-4	4	4	0	>64	>64	0	1	1	0	>64	>64	0	0.25	0.12	-2	4	8	2	16	2	-8	>64	>64	0	>64	>64	0	1	1	0	2	2	0	0.25	0.25	0
2	SAL02073	34	>64	2	-32	>32	>32	0	64	8	-8	>64	>64	0	1	1	0	>64	>64	0	2	0.5	-4	>64	>64	0	>32	>32	0	64	64	0	>64	1	-64	0.5	0.5	0	2	4	2	0.12	0.12	0
3	SAL02152	34	>64	>64	0	0.5	0.5	0	>64	>64	0	>64	>64	0	1	1	0	>64	>64	0	0.25	0.25	0	64	64	0	>32	>32	0	32	32	0	>64	>64	0	0.5	1	2	2	2	0	0.25	0.5	2
4	SAL02135	34	>64	>64	0	0.5	0.5	0	8	4	-2	>64	>64	0	1	2	2	4	8	2	<0.03	<0.03	0	4	4	0	32	16	-2	>64	>64	0	>64	>64	0	0.5	0.5	0	2	4	2	0.25	0.25	0
5	SAL02304	34	>64	>64	0	32	2	-16	>64	>64	0	>64	>64	0	1	1	0	>64	>64	0	2	0.25	-8	>64	64	0	>32	>32	0	64	32	-2	>64	>64	0	0.5	0.5	0	2	2	0	0.5	0.25	-2
6	SAL02249	19	>64	>64	0	0.5	0.5	0	2	2	0	64	64	0	1	1	0	>64	>64	0	0.5	0.5	0	4	4	0	16	16	0	>64	>64	0	>64	>64	0	0.5	0.5	0	4	4	0	0.5	0.5	0
7	SAL02214	19	>64	>64	0	1	0.5	-2	>64	>64	0	64	64	0	32	64	2	8	16	2	1	1	0	64	64	0	>32	>32	0	64	64	0	>64	>64	0	32	64	2	>64	>64	0	1	1	0
8	SAL02239	19	>64	>64	0	32	>32	0	32	64	2	>64	>64	0	1	1	0	16	4	-4	2	0.06	-33	64	64	0	>32	>32	0	32	64	2	>64	>64	0	2	0.5	-4	>64	2	-32	1	0.25	-4
9	SAL02683	19	>64	>64	0	0.5	0.5	0	2	4	2	64	64	0	2	1	-2	>64	>64	0	0.5	0.25	-2	4	4	0	>32	>32	0	>64	>64	0	>64	>64	0	0.5	1	2	8	8	0	0.25	0.25	0
10	SAL02041	34	>64	>64	0	32	32	0	>64	>64	0	>64	>64	0	1	1	0	>64	>64	0	2	1	-2	>64	>64	0	>32	>32	0	64	64	0	>64	>64	0	0.5	0.5	0	4	4	0	0.25	0.25	0
11	SAL02047	19	>64	>64	0	0.5	0.25	-2	2	2	0	64	64	0	1	1	0	>64	>64	0	0.5	0.25	-2	4	4	0	16	32	2	>64	>64	0	>64	>64	0	0.5	0.5	0	4	4	0	0.25	0.25	0
	Drug-resistant
12	SAL02000	19	2	2	0	1	0.5	-2	2	4	2	8	4	-2	1	1	0	>64	16	-4	0.25	0.5	2	4	4	0	8	0.5	-16	16	16	0	1	1	0	0.5	1	2	2	2	0	0.25	0.25	0
13	SAL02003	19	2	2	0	0.5	0.5	0	4	4	0	4	4	0	1	1	0	32	16	-2	0.5	0.5	0	4	4	0	0.12	32	266	32	8	-4	1	1	0	0.5	1	2	2	4	2	0.25	0.25	0
14	SAL02005	19	2	2	0	0.25	0.5	2	4	2	-2	8	4	-2	1	1	0	>64	>64	0	0.5	0.25	-2	4	4	0	0.12	0.5	4	16	32	2	1	1	0	0.5	0.5	0	4	4	0	0.25	0.25	0
15	SAL02006	19	2	2	0	0.25	0.25	0	4	4	0	8	8	0	1	1	0	>64	>64	0	0.5	0.5	0	4	4	0	16	16	0	16	16	0	1	1	0	0.5	0.5	0	4	4	0	0.5	0.5	0
16	SAL02008	36	2	2	0	0.5	2	4	2	4	2	4	4	0	1	1	0	16	16	0	1	0.5	-2	4	4	0	8	0.25	-32	8	16	2	1	1	0	0.5	1	2	2	4	2	0.25	0.25	0
17	SAL02219	19	2	2	0	0.5	0.5	0	8	4	-2	8	4	-2	1	1	0	64	64	0	0.25	0.12	-2	16	4	-4	>32	0.5	-64	16	8	-2	1	0.5	-2	0.5	1	-2	2	4	2	0.25	0.25	0
18	SAL02030	34	8	8	0	0.25	0.25	0	>64	>64	0	8	32	4	2	4	2	>64	>64	0	0.5	0.25	-2	8	8	0	1	2	2	32	32	0	2	2	0	1	2	2	8	16	2	0.25	0.25	0
19	SAL02069	36	2	2	0	0.5	0.5	0	4	8	2	4	4	0	1	1	0	16	16	0	0.5	0.5	0	4	4	0	8	32	4	16	16	0	1	1	0	0.5	0.5	0	2	4	2	0.25	0.25	0
20	SAL02203	36	2	2	0	1	0.5	2	8	4	-2	4	4	0	1	1	0	16	32	2	1	0.5	-2	4	4	0	0.12	16	133	8	8	0	1	1	0	0.5	0.5	0	2	2	0	0.25	0.25	0
	Susceptible
21	SAL01711	34	2	2	0	0.5	0.5	0	4	8	2	4	4	0	1	1	0	4	16	4	<0.03	<0.03	0	4	4	0	16	4	-4	32	16	-2	1	0.5	-2	0.5	1	2	2	2	0	0.25	0.25	0
22	SAL02017	19	2	2	0	0.25	0.5	2	4	2	-2	4	4	0	1	1	0	4	8	2	0.03	<0.03	0	2	2	0	0.5	2	4	8	8	0	1	1	0	0.5	0.5	0	2	4	2	0.25	0.25	0
23	SAL02046	36	2	1	-2	0.5	1	2	4	8	2	4	4	0	1	1	0	4	4	0	<0.03	<0.03	0	4	4	0	16	16	0	16	32	2	0.5	0.5	0	0.5	0.5	0	4	2	-2	0.25	0.25	0
24	SAL02070	34	2	2	0	0.5	0.5	0	4	8	2	4	4	0	1	1	0	4	8	2	<0.03	<0.03	0	4	4	0	8	4	-2	16	32	2	1	1	0	0.5	0.5	0	2	2	0	0.25	0.25	0
25	SAL02685	99	2	2	0	0.25	0.5	2	2	2	0	2	4	2	1	1	0	4	4	0	<0.03	<0.03	0	2	4	2	8	>32	4	16	16	0	1	1	0	0.5	0.5	0	2	2	0	0.5	0.5	0
	Reference
26	ATCC 14028	19	>2	2	0	0.5	0.5	0	8	8	0	4	4	0	1	1	0	2	4	2	<0.03	0.25	8	4	2	-2	0.5	0.5	0	32	16	-2	1	1	0	0.25	0.5	2	2	2	0	0.25	0.25	0
27	D23580	313	>64	>64	0	1	0.5	-2	4	4	0	4	4	0	1	1	0	2	4	2	<0.03	<0.03	0	>64	>64	0	>32	>32	0	>64	>64	0	>64	>64	0	0.25	0.5	2	2	2	0	0.25	0.25	0

## Sheet: chlorine dioxide exposure
	strain		Minimum Inhibitory Concentration (MIC)
			Ampicillin (AMP)			Gentamicin (GEN)			Kanamycin (KAN)			Tetracycline (TET)			Azithromycin (AZI)			Nalidixic acid (NAL)			Ciprofloxacin (CIP)			Chloramphenicol (CHL)			Tri-Sul (TST) (1:19)			Streptomycin (STR)			Amoxy-Clav (AMC) (2:1)			Ceftiofur (CF)			Cefoxitin(CX)			Impenem (IMI)
		breakpoints -->	≤8	16	≥32	≤4	8	≥16	≤16	32	≥64	≤4	8	≥16	≤16	–	≥32	≤16	–	≥32	≤0.06	0.12-0.5	≥1	≤8	16	≥32	≤2/38	–	≥4/76	≤8	16	≥32	≤8/4	16/8	≥32/16	≤2	4	≥8	≤8	16	≥32	≤1	2	≥4
	Multidrug-resistant	ST	Before	After	fold increase	Before	After	fold increase	Before	After	fold increase	Before	After	fold increase	Before		fols increase	Before	After	fold increase	Before	After	fold increase	Before	After	fold increase	Before	After	fold increase	Before	After	fold increase	Before	After	fold increase	Before	After	fold increase	Before	After	fold increase	Before	After	fold increase
1	SAL02010	34	>64	>64	0	1	1	0	4	8	2	>64	>64	0	1	2	2	>64	>64	0	0.25	0.12	-2	4	8	2	16	>32	2	>64	>64	0	>64	>64	0	1	1	0	2	2	0	0.25	0.25	0
2	SAL02073	34	>64	>64	0	>32	>64	2	64	64	0	>64	>64	0	1	1	0	>64	>64	0	2	1	-2	>64	>64	0	>32	>32	0	64	64	0	>64	>64	0	0.5	0.5	0	2	2	0	0.12	0.25	2
3	SAL02152	34	>64	>64	0	0.5	0.5	0	>64	>64	0	>64	>64	0	1	1	0	>64	>64	0	0.25	0.25	0	64	64	0	>32	>32	0	32	32	0	>64	>64	0	0.5	1	2	2	8	4	0.25	0.25	0
4	SAL02135	34	>64	>64	0	0.5	0.5	0	8	4	-2	>64	>64	0	1	1	0	4	4	0	<0.03	<0.03	0	4	4	0	32	>32	0	>64	>64	0	>64	>64	0	0.5	0.5	0	2	4	2	0.25	0.25	0
5	SAL02304	34	>64	>64	0	32	32	0	>64	>64	0	>64	>64	0	1	2	2	>64	>64	0	2	2	0	>64	>64	0	>32	>32	0	64	32	-2	>64	>64	0	0.5	1	2	2	2	0	0.5	0.25	-2
6	SAL02249	19	>64	>64	0	0.5	1	2	2	2	0	64	64	0	1	1	0	>64	>64	0	0.5	0.25	-2	4	4	0	16	16	0	>64	>64	0	>64	>64	0	0.5	0.5	0	4	4	0	0.5	0.25	-2
7	SAL02214	19	>64	>64	0	1	1	0	>64	>64	0	64	64	0	32	32	0	8	8	0	1	1	0	64	64	0	>32	>32	0	64	>64	0	>64	>64	0	32	32	0	>64	>64	0	1	0.5	-2
8	SAL02239	19	>64	>64	0	32	16	-2	32	32	0	>64	>64	0	1	1	0	16	16	0	2	1	-2	64	4	16	>32	>32	0	32	32	0	>64	>64	0	2	4	2	>64	>64	0	1	1	0
9	SAL02683	19	>64	>64	0	0.5	0.25	-2	2	2	0	64	64	0	2	1	-2	>64	>64	0	0.5	0.5	0	4	2	-2	>32	>32	0	>64	>64	0	>64	>64	0	0.5	0.5	0	8	8	0	0.25	0.25	0
10	SAL02041	34	>64	>64	0	32	32	0	>64	>64	0	>64	>64	0	1	1	0	>64	>64	0	2	1	-2	>64	>64	0	>32	>32	0	64	64	0	>64	>64	0	0.5	0.5	0	4	4	0	0.25	0.25	0
11	SAL02047	19	>64	>64	0	0.5	0.5	0	2	8	4	64	64	0	1	2	2	>64	>64	0	0.5	0.25	-2	4	4	0	16	>32	2	>64	>64	0	>64	>64	0	0.5	0.5	0	4	8	2	0.25	0.25	0
	Drug-resistant
12	SAL02000	19	2	1	-2	1	0.5	-2	2	4	2	8	4	-2	1	1	0	>64	>64	0	0.25	0.5	2	4	4	0	8	16	2	16	16	0	1	2	2	0.5	0.5	0	2	2	0	0.25	0.25	0
13	SAL02003	19	2	1	-2	0.5	1	2	4	4	0	4	2	-2	1	1	0	32	32	0	0.5	0.5	0	4	4	0	0.12	32	266	32	32	0	1	2	2	0.5	0.5	0	2	4	2	0.25	0.25	0
14	SAL02005	19	2	1	-2	0.25	0.25	0	4	2	-2	8	4	-2	1	1	0	>64	>64	0	0.5	0.25	-2	4	4	0	0.12	32	266	16	16	0	1	2	2	0.5	0.5	0	4	2	-2	0.25	0.25	0
15	SAL02006	19	2	2	0	0.25	2	8	4	8	2	8	4	-2	1	2	2	>64	>64	0	0.5	0.5	0	4	4	0	16	>32	2	16	>64	4	1	2	2	0.5	1	2	4	8	2	0.5	0.25	0
16	SAL02008	36	2	1	-2	0.5	1	2	2	8	4	4	4	0	1	1	0	16	32	2	1	0.5	-2	4	4	0	8	4	-2	8	8	0	1	1	0	0.5	0.5	0	2	4	2	0.25	0.25	0
17	SAL02219	19	2	1	-2	0.5	0.5	0	8	2	-4	8	4	-2	1	1	0	64	64	0	0.25	0.25	0	16	16	0	>32	16	-2	16	16	0	1	1	0	0.5	0.5	0	2	4	2	0.25	0.25	0
18	SAL02030	34	8	4	-2	0.25	1	4	>64	>64	0	8	8	0	2	4	2	>64	>64	0	0.5	0.5	0	8	16	2	1	1	0	32	32	0	2	4	2	1	1	0	8	16	2	0.25	0.25	0
19	SAL02069	36	2	1	-2	0.5	0.25	-2	4	2	-2	4	2	-2	1	1	0	16	>64	4	0.5	1	2	4	4	0	8	8	0	16	16	0	1	1	0	0.5	0.5	0	2	2	0	0.25	0.25	0
20	SAL02203	36	2	1	-2	1	1	0	8	8	0	4	4	0	1	1	0	16	16	0	1	0.5	-2	4	4	0	0.12	8	66	8	32	4	1	1	0	0.5	0.5	0	2	4	2	0.25	0.25	0
	Susceptible
21	SAL01711	34	2	1	-2	0.5	2	4	4	4	0	4	4	0	1	2	2	4	8	2	<0.03	<0.03	0	4	4	0	16	16	0	32	16	-2	1	2	2	0.5	0.5	0	2	4	2	0.25	0.25	0
22	SAL02017	19	2	1	-2	0.25	0.5	2	4	4	0	4	4	0	1	1	0	4	4	0	0.03	1	33	2	2	0	0.5	8	16	8	8	0	1	1	0	0.5	0.5	0	2	4	2	0.25	0.25	0
23	SAL02046	36	2	2	0	0.5	2	4	4	16	4	4	4	0	1	2	2	4	32	8	<0.03	<0.03	0	4	4	0	16	2	-8	16	64	4	0.5	2	4	0.5	0.5	0	4	8	2	0.25	0.25	0
24	SAL02070	34	2	1	-2	0.5	0.5	0	4	4	0	4	2	-2	1	1	0	4	4	0	<0.03	0.25	8	4	4	0	8	0.12	66	16	16	0	1	2	2	0.5	1	2	2	2	0	0.25	0.25	0
25	SAL02685	99	2	1	-2	0.25	2	8	2	16	8	2	4	2	1	1	0	4	4	0	<0.03	<0.03	0	2	4	2	8	>32	4	16	64	4	1	2	2	0.5	0.5	0	2	2	0	0.5	0.5	0
	Reference
26	ATCC 14028	19	>2	2	0	0.5	0.5	0	8	4	-2	4	4	0	1	1	0	2	4	2	<0.03	0.25	8	4	4	0	0.5	8	16	32	>64	2	1	1	0	0.25	0.5	2	2	2	0	0.25	0.25	0
27	D23580	313	>64	>64	0	1	0.5	-2	4	4	0	4	2	-2	1	0.5	-2	2	2	0	<0.03	<0.03	0	>64	>64	0	>32	>32	0	>64	>64	0	>64	>64	0	0.25	0.5	2	2	4	2	0.25	0.25	0

## Sheet: sodium hypochlorite exposure
	strain		Minimum Inhibitory Concentration (MIC)
			Ampicillin (AMP)			Gentamicin (GEN)			Kanamycin (KAN)			Tetracycline (TET)			Azithromycin (AZI)			Nalidixic acid (NAL)			Ciprofloxacin (CIP)			Chloramphenicol (CHL)			Tri-Sul (TST) (1:19)			Streptomycin (STR)			Amoxy-Clav (AMC) (2:1)			Ceftiofur (CF)			Cefoxitin(CX)			Impenem (IMI)
		breakpoints -->	≤8	16	≥32	≤4	8	≥16	≤16	32	≥64	≤4	8	≥16	≤16	–	≥32	≤16	–	≥32	≤0.06	0.12-0.5	≥1	≤8	16	≥32	≤2/38	–	≥4/76	≤8	16	≥32	≤8/4	16/8	≥32/16	≤2	4	≥8	≤8	16	≥32	≤1	2	≥4
	Multidrug-resistant	ST	Before	After	fold increase	Before	After	fold increase	Before	After	fold increase	Before	After	fold increase	Before		fols increase	Before	After	fold increase	Before	After	fold increase	Before	After	fold increase	Before	After	fold increase	Before	After	fold increase	Before	After	fold increase	Before	After	fold increase	Before	After	fold increase	Before	After	fold increase
1	SAL02010	34	>64	>64	0	1	1	0	4	2	-2	>64	>64	0	1	2	2	>64	>64	0	0.25	0.12	-2	4	8	2	16	4	-4	>64	>64	0	>64	>64	0	1	1	0	2	1	-2	0.25	0.25	0
2	SAL02073	34	>64	>64	0	>32	>32	0	64	64	0	>64	>64	0	1	1	0	>64	>64	0	2	2	0	>64	32	-2	>32	>32	0	64	32	-2	>64	>64	0	0.5	0.5	0	2	2	0	0.12	0.12	0
3	SAL02152	34	>64	>64	0	0.5	1	2	>64	>32	-2	>64	>64	0	1	1	0	>64	>64	0	0.25	0.25	0	64	64	0	>32	>32	0	32	32	0	>64	>64	0	0.5	0.5	0	2	2	0	0.25	0.5	2
4	SAL02135	34	>64	>64	0	0.5	0.5	0	8	4	-2	>64	>64	0	1	1	0	4	4	0	<0.03	<0.03	0	4	4	0	32	32	0	>64	>64	0	>64	>64	0	0.5	0.5	0	2	2	0	0.25	0.25	0
5	SAL02304	34	>64	>64	0	32	32	0	>64	>32	-2	>64	>64	0	1	1	0	>64	>64	0	2	1	-2	>64	>64	0	>32	>32	0	64	32	-2	>64	>64	0	0.5	0.5	0	2	2	0	0.5	0.5	0
6	SAL02249	19	>64	>64	0	0.5	0.25	-2	2	4	2	64	64	0	1	1	0	>64	>64	0	0.5	0.5	0	4	4	0	16	8	-2	>64	>64	0	>64	>64	0	0.5	0.5	0	4	4	0	0.5	0.25	-2
7	SAL02214	19	>64	>64	0	1	1	0	>64	>64	0	64	64	0	32	32	0	8	16	2	1	1	0	64	64	0	>32	>32	0	64	64	0	>64	>64	0	32	32	0	>64	>64	0	1	0.5	-2
8	SAL02239	19	>64	>64	0	32	16	-2	32	64	2	>64	>64	0	1	1	0	16	8	-2	2	1	-2	64	64	0	>32	>32	0	32	64	2	>64	>64	0	2	2	0	>64	>64	0	1	1	0
9	SAL02683	19	>64	>64	0	0.5	0.25	-2	2	2	0	64	>64	0	2	1	-2	>64	>64	0	0.5	0.5	0	4	4	0	>32	16	-2	>64	>64	0	>64	>64	0	0.5	0.5	0	8	8	0	0.25	0.25	0
10	SAL02041	34	>64	>64	0	32	32	0	>64	>64	0	>64	>64	0	1	1	0	>64	>64	0	2	1	-2	>64	>64	0	>32	>32	0	64	32	-2	>64	>64	0	0.5	0.5	0	4	2	-2	0.25	0.25	0
11	SAL02047	19	>64	>64	0	0.5	0.5	0	2	4	2	64	64	0	1	1	0	>64	>64	0	0.5	0.25	-2	4	4	0	16	32	2	>64	>64	0	>64	>64	0	0.5	0.5	0	4	4	0	0.25	0.25	0
	Drug-resistant
12	SAL02000	19	2	2	0	1	0.5	-2	2	2	0	8	8	0	1	1	0	>64	>64	0	0.25	0.25	0	4	4	0	8	4	-2	16	16	0	1	1	0	0.5	0.5	0	2	4	2	0.25	0.25	0
13	SAL02003	19	2	2	0	0.5	1	2	4	4	0	4	4	0	1	1	0	32	16	-2	0.5	0.5	0	4	4	0	0.12	16	133	32	16	-2	1	1	0	0.5	0.5	0	2	2	0	0.25	0.25	0
14	SAL02005	19	2	2	0	0.25	0.5	2	4	2	-2	8	4	-2	1	1	0	>64	>64	0	0.5	0.25	-2	4	4	0	0.12	0.25	2	16	16	0	1	1	0	0.5	0.5	0	4	2	-2	0.25	0.25	0
15	SAL02006	19	2	2	0	0.25	0.25	0	4	2	-2	8	8	0	1	1	0	>64	>64	0	0.5	0.25	-2	4	4	0	16	32	2	16	16	0	1	1	0	0.5	0.5	0	4	4	0	0.5	0.25	-2
16	SAL02008	36	2	2	0	0.5	0.5	0	2	4	2	4	4	0	1	1	0	16	16	0	1	1	0	4	4	0	8	0.06	-133	8	16	2	1	1	0	0.5	0.5	0	2	4	2	0.25	0.25	0
17	SAL02219	19	2	2	0	0.5	0.5	0	8	4	-2	8	4	-2	1	1	0	64	64	0	0.25	0.12	-2	16	4	-4	>32	0.12	-266	16	16	0	1	1	0	0.5	0.5	0	2	4	2	0.25	0.25	0
18	SAL02030	34	8	4	-2	0.25	0.5	2	>64	>64	0	8	8	0	2	2	0	>64	>64	0	0.5	0.25	-2	8	8	0	1	4	4	32	32	0	2	2	0	1	1	0	8	8	0	0.25	0.25	0
19	SAL02069	36	2	4	2	0.5	1	2	4	8	2	4	8	2	1	1	0	16	16	0	0.5	0.5	0	4	4	0	8	16	2	16	32	2	1	1	0	0.5	0.5	0	2	4	2	0.25	0.25	0
20	SAL02203	36	2	2	0	1	0.5	-2	8	4	-2	4	4	0	1	1	0	16	16	0	1	0.5	-2	4	4	0	0.12	16	133	8	16	2	1	1	0	0.5	0.5	0	2	2	0	0.25	0.25	0
	Susceptible
21	SAL01711	34	2	2	0	0.5	1	2	4	4	0	4	4	0	1	1	0	4	4	0	<0.03	<0.03	0	4	4	0	16	>32	2	32	16	-2	1	1	0	0.5	0.5	0	2	2	0	0.25	0.25	0
22	SAL02017	19	2	2	0	0.25	0.5	2	4	4	0	4	4	0	1	1	0	4	8	2	0.03	<0.03	0	2	4	2	0.5	8	16	8	16	2	1	1	0	0.5	0.25	-2	2	4	2	0.25	0.5	2
23	SAL02046	36	2	4	2	0.5	0.5	0	4	4	0	4	8	2	1	1	0	4	4	0	<0.03	<0.03	0	4	4	0	16	16	0	16	8	-2	0.5	0.5	0	0.5	0.5	0	4	2	-2	0.25	0.12	-2
24	SAL02070	34	2	1	-2	0.5	0.5	0	4	2	-2	4	8	2	1	1	0	4	8	2	<0.03	<0.03	0	4	4	0	8	8	0	16	8	-2	1	1	0	0.5	0.5	0	2	2	0	0.25	0.25	0
25	SAL02685	99	2	2	0	0.25	0.5	2	2	4	2	2	8	4	1	1	0	4	32	8	<0.03	<0.03	0	2	4	2	8	32	4	16	32	2	1	1	0	0.5	0.5	0	2	2	0	0.5	0.5	0
	Reference
26	ATCC 14028	19	>2	2	0	0.5	0.5	0	8	4	-2	4	4	0	1	1	0	2	4	2	<0.03	<0.03	0	4	4	0	0.5	0.25	-2	32	32	0	1	1	0	0.25	0.5	2	2	2	0	0.25	0.25	0
27	D23580	313	>64	>64	0	1	1	0	4	4	0	4	8	2	1	1	0	2	4	2	<0.03	<0.03	0	>64	>64	0	>32	>32	0	>64	>64	0	>64	>64	0	0.25	0.5	2	2	2	0	0.25	0.25	0

## Sheet: ethanol exposure
	strain		Minimum Inhibitory Concentration (MIC)
			Ampicillin (AMP)			Gentamicin (GEN)			Kanamycin (KAN)			Tetracycline (TET)			Azithromycin (AZI)			Nalidixic acid (NAL)			Ciprofloxacin (CIP)			Chloramphenicol (CHL)			Tri-Sul (TST) (1:19)			Streptomycin (STR)			Amoxy-Clav (AMC) (2:1)			Ceftiofur (CF)			Cefoxitin(CX)			Impenem (IMI)
		breakpoints -->	≤8	16	≥32	≤4	8	≥16	≤16	32	≥64	≤4	8	≥16	≤16	–	≥32	≤16	–	≥32	≤0.06	0.12-0.5	≥1	≤8	16	≥32	≤2/38	–	≥4/76	≤8	16	≥32	≤8/4	16/8	≥32/16	≤2	4	≥8	≤8	16	≥32	≤1	2	≥4
	Multidrug-resistant	ST	Before	After	fold increase	Before	After	fold increase	Before	After	fold increase	Before	After	fold increase	Before		fols increase	Before	After	fold increase	Before	After	fold increase	Before	After	fold increase	Before	After	fold increase	Before	After	fold increase	Before	After	fold increase	Before	After	fold increase	Before	After	fold increase	Before	After	fold increase
1	SAL02010	34	>64	>64	0	1	1	0	4	8	2	>64	>64	0	1	2	2	>64	>64	0	0.25	0.12	-2	4	8	2	16	32	2	>64	16	4	>64	2	-32	1	1	0	2	8	4	0.25	0.25	0
2	SAL02073	34	>64	>64	0	>32	32	0	64	>64	0	>64	>64	0	1	1	0	>64	>64	0	2	2	0	>64	>64	0	>32	>32	0	64	64	0	>64	>64	0	0.5	0.5	0	2	4	2	0.12	0.25	2
3	SAL02152	34	>64	>64	0	0.5	0.5	0	>64	>64	0	>64	>64	0	1	1	0	>64	>64	0	0.25	0.5	2	64	64	0	>32	>32	0	32	64	2	>64	2	-32	0.5	0.5	0	2	8	4	0.25	0.25	0
4	SAL02135	34	>64	>64	0	0.5	1	2	8	32	4	>64	>64	0	1	1	0	4	8	2	<0.03	<0.03	0	4	4	0	32	16	-2	>64	>64	0	>64	>64	0	0.5	0.5	0	2	4	2	0.25	0.25	0
5	SAL02304	34	>64	>64	0	32	16	-2	>64	>64	0	>64	>64	0	1	1	0	>64	>64	0	2	2	0	>64	>64	0	>32	>32	0	64	32	-2	>64	>64	0	0.5	0.5	0	2	2	0	0.5	0.25	-2
6	SAL02249	19	>64	>64	0	0.5	0.5	0	2	2	0	64	64	0	1	1	0	>64	>64	0	0.5	0.5	0	4	4	0	16	32	2	>64	>64	0	>64	>64	0	0.5	0.5	0	4	16	4	0.5	0.25	-2
7	SAL02214	19	>64	>64	0	1	1	0	>64	>64	0	64	>64	0	32	32	0	8	16	2	1	1	0	64	64	0	>32	>32	0	64	64	0	>64	>64	0	32	32	0	>64	>64	0	1	1	0
8	SAL02239	19	>64	>64	0	32	32	0	32	32	0	>64	>64	0	1	1	0	16	16	0	2	1	-2	64	64	0	>32	>32	0	32	32	0	>64	>64	0	2	2	0	>64	>64	0	1	1	0
9	SAL02683	19	>64	>64	0	0.5	0.5	0	2	8	4	64	64	0	2	1	-2	>64	>64	0	0.5	0.5	0	4	4	0	>32	32	0	>64	>64	0	>64	>64	0	0.5	0.5	0	8	16	2	0.25	0.25	0
10	SAL02041	34	>64	>64	0	32	>32	0	>64	>64	0	>64	>64	0	1	1	0	>64	>64	0	2	1	-2	>64	>64	0	>32	>32	0	64	32	-2	>64	>64	0	0.5	0.5	0	4	4	0	0.25	0.25	0
11	SAL02047	19	>64	>64	0	0.5	0.5	0	2	2	0	64	64	0	1	1	0	>64	>64	0	0.5	0.25	-2	4	4	0	16	>32	2	>64	>64	0	>64	>64	0	0.5	0.5	0	4	16	4	0.25	0.25	0
	Drug-resistant
12	SAL02000	19	2	1	-2	1	0.5	-2	2	4	2	8	8	0	1	1	0	>64	>64	0	0.25	0.12	-2	4	4	0	8	16	2	16	32	2	1	2	2	0.5	0.5	0	2	8	4	0.25	0.25	0
13	SAL02003	19	2	1	-2	1	1	0	8	4	-2	4	4	0	1	1	0	16	16	0	1	0.5	-2	4	4	0	0.12	16	133	8	16	2	1	2	2	0.5	0.5	0	2	8	4	0.25	0.12	-2
14	SAL02005	19	2	2	0	0.25	0.5	2	4	2	-2	8	4	-2	1	1	0	>64	>64	0	0.5	0.25	-2	4	4	0	0.12	32	266	16	16	0	1	2	2	0.5	0.5	0	4	8	2	0.25	0.25	0
15	SAL02006	19	2	1	-2	0.25	0.5	2	4	4	0	8	4	-2	1	1	0	>64	>64	0	0.5	0.5	0	4	4	0	16	32	2	16	16	0	1	2	2	0.5	0.5	0	4	16	4	0.5	0.25	-2
16	SAL02008	36	2	2	0	0.5	0.5	0	2	2	0	4	4	0	1	1	0	16	32	2	1	0.5	-2	4	4	0	8	16	2	8	8	0	1	2	2	0.5	0.5	0	2	8	4	0.25	0.25	0
17	SAL02219	19	2	2	0	0.5	0.25	-2	8	4	-2	8	4	-2	1	1	0	64	64	0	0.25	0.12	-2	16	4	-4	>32	32	0	16	16	0	1	2	2	0.5	0.5	0	2	16	8	0.25	0.25	0
18	SAL02030	34	8	4	-2	0.25	1	4	>64	>64	0	8	8	0	2	4	2	>64	>64	0	0.5	0.5	0	8	8	0	1	4	4	32	32	0	2	4	2	1	1	0	8	16	2	0.25	0.25	0
19	SAL02069	36	2	1	-2	0.5	1	2	4	16	4	4	4	0	1	1	0	16	16	0	0.5	0.5	0	4	4	0	8	32	4	16	8	-2	1	2	2	0.5	0.5	0	2	16	8	0.25	0.25	0
20	SAL02203	36	2	1	-2	1	1	0	8	4	-2	4	4	0	1	1	0	16	16	0	1	0.5	-2	4	4	0	0.12	16	133	8	16	2	1	2	2	0.5	0.5	0	2	8	4	0.25	0.12	-2
	Susceptible
21	SAL01711	34	1	1	0	0.5	0.5	0	4	8	2	4	4	0	1	1	0	4	8	2	<0.03	0.12	4	4	4	0	16	16	0	32	16	-2	1	2	2	0.5	0.5	0	2	16	8	0.25	0.25	0
22	SAL02017	19	2	2	0	0.25	1	4	4	2	-2	4	4	0	1	1	0	4	8	2	0.03	0.06	2	2	4	2	0.5	16	32	8	8	0	1	2	2	0.5	0.5	0	2	16	8	0.25	0.25	0
23	SAL02046	36	2	4	2	0.5	0.25	-2	4	2	-2	4	8	2	1	1	0	4	8	2	<0.03	0.12	4	4	4	0	16	16	0	16	8	-2	0.5	1	2	0.5	0.5	0	4	8	2	0.25	0.25	0
24	SAL02070	34	2	1	-2	0.5	0.5	0	4	4	0	4	4	0	1	1	0	4	4	0	<0.03	<0.03	0	4	4	0	8	32	4	16	32	2	1	2	2	0.5	0.5	0	2	16	8	0.25	0.25	0
25	SAL02685	99	2	2	0	0.25	1	4	2	2	0	2	4	2	1	1	0	4	4	0	<0.03	0.12	4	2	4	2	8	16	2	16	8	-2	1	2	2	0.5	0.5	0	2	8	4	0.5	0.5	0
	Reference
26	ATCC 14028	19	>2	2	0	0.5	0.5	0	8	16	2	4	4	0	1	1	0	2	8	4	<0.03	0.06	2	4	4	0	0.5	16	32	32	16	-2	1	2	2	0.25	0.25	0	2	8	4	0.25	0.25	0
27	D23580	313	>64	>64	0	1	0.5	-2	4	8	2	4	4	0	1	1	0	2	4	2	<0.03	<0.03	0	>64	>64	0	>32	>32	0	>64	>64	0	>64	>64	0	0.25	0.25	0	2	8	4	0.25	0.25	0
