# Supplementary material for: Long-term exposure to food-grade disinfectants causes cross-resistance to antibiotics in Salmonella enterica serovar Typhimurium strains with different antibiograms and sequence types
Source: Antimicrob Resist Infect Control. 2023 Dec 13;12:145. doi: 10.1186/s13756-023-01333-w (PMC10717106; doi:10.1186/s13756-023-01333-w)
Supplement: Supplementary file 3 — Additional file 3. Mutations in evolved strains correlate with antibiotic cross-resistance. [file 13756_2023_1333_MOESM3_ESM.xlsx]

## Sheet: variations exposed to H2O2
strain	evidence	seq id	position	mutation	annotation	gene	description
SAL02073	JC	assembly_contig_1	229088	+CTCTAATCTTGATTATG	coding (416/504 nt)	rasttk_feature_annotation_tool=annotate_proteins_km er_v2 →	Putative oxidoreductase YeaE, aldo/keto reductase family
	RA	assembly_contig_18	75243	C→A	intergenic (‑258/–)	rasttk_feature_annotation_tool=annotate_proteins_km er_v2 ← / –	hypothetical protein/–
	RA	assembly_contig_23	45344	T→C	noncoding (118/122 nt)	rasttk_feature_creation_tool=RNA_reps_5S_rRNA ←	5S rRNA ## 5S ribosomal RNA
	RA	assembly_contig_23	45458	A→G	noncoding (4/122 nt)	rasttk_feature_creation_tool=RNA_reps_5S_rRNA ←	5S rRNA ## 5S ribosomal RNA
	MC	assembly_contig_41	1	Δ3,276 bp		rasttk_feature_annotation_tool=annotate_proteins_km er_v2–rasttk_feature_annotation_tool=annotate_proteins_km er_v2	rasttk_feature_annotation_tool=annotate_proteins_km er_v2, rasttk_feature_annotation_tool=ricardowu@bvbrc, rasttk_feature_annotation_tool=annotate_proteins_km er_v2, rasttk_feature_annotation_tool=annotate_proteins_km er_v2, rasttk_feature_annotation_tool=annotate_proteins_km er_v2, rasttk_feature_annotation_tool=annotate_proteins_km er_v2
	RA	assembly_contig_6	111114	C→T	intergenic (‑27/‑224)	rasttk_feature_annotation_tool=annotate_proteins_km er_v2 ← / → rasttk_feature_annotation_tool=annotate_proteins_km er_v2	Putative inner membrane protein/putative membrane protein
SAL02304	RA	assembly_contig_16	90371	C→A	intergenic (+376/–)	rasttk_feature_annotation_tool=annotate_proteins_km er_v2 → / –	Chaperone protein ClpB (ATP‑dependent unfoldase)/–
	RA	assembly_contig_2	635905	T→C	K358K (AAA→AAG)	rasttk_feature_annotation_tool=annotate_proteins_km er_v2 ←	Oxaloacetate decarboxylase Na(+) pump, alpha chain (EC 4.1.1.3)
	RA	assembly_contig_2	635914	C→T	E355E (GAG→GAA)	rasttk_feature_annotation_tool=annotate_proteins_km er_v2 ←	Oxaloacetate decarboxylase Na(+) pump, alpha chain (EC 4.1.1.3)
	RA	assembly_contig_2	635920	G→C	T353T (ACC→ACG)	rasttk_feature_annotation_tool=annotate_proteins_km er_v2 ←	Oxaloacetate decarboxylase Na(+) pump, alpha chain (EC 4.1.1.3)
	RA	assembly_contig_2	635926	G→C	V351V (GTC→GTG)	rasttk_feature_annotation_tool=annotate_proteins_km er_v2 ←	Oxaloacetate decarboxylase Na(+) pump, alpha chain (EC 4.1.1.3)
	RA	assembly_contig_2	681785	T→C	noncoding (118/122 nt)	rasttk_feature_creation_tool=RNA_reps_5S_rRNA ←	5S rRNA ## 5S ribosomal RNA
	RA	assembly_contig_2	681899	A→G	noncoding (4/122 nt)	rasttk_feature_creation_tool=RNA_reps_5S_rRNA ←	5S rRNA ## 5S ribosomal RNA
	MC	assembly_contig_28	1	Δ11,183 bp		rasttk_feature_annotation_tool=annotate_proteins_km er_v2–rasttk_feature_annotation_tool=annotate_proteins_km er_v2	rasttk_feature_annotation_tool=annotate_proteins_km er_v2, rasttk_feature_annotation_tool=annotate_proteins_km er_v2, rasttk_feature_annotation_tool=annotate_proteins_si milarity, rasttk_feature_annotation_tool=annotate_proteins_km er_v2, rasttk_feature_annotation_tool=annotate_proteins_km er_v2, rasttk_feature_annotation_tool=annotate_proteins_km er_v2, rasttk_feature_annotation_tool=annotate_pr…
	MC	assembly_contig_34	1	Δ5,206 bp		rasttk_feature_annotation_tool=annotate_proteins_km er_v2–rasttk_feature_annotation_tool=annotate_proteins_km er_v2	rasttk_feature_annotation_tool=annotate_proteins_km er_v2, rasttk_feature_annotation_tool=annotate_proteins_km er_v2, rasttk_feature_annotation_tool=annotate_proteins_km er_v2
	MC	assembly_contig_43	1	Δ1,770 bp		[rasttk_feature_annotation_tool=annotate_proteins_km er_v2]–[rasttk_feature_annotation_tool=annotate_proteins_km er_v2]	[rasttk_feature_annotation_tool=annotate_proteins_km er_v2], rasttk_feature_annotation_tool=annotate_proteins_km er_v2, [rasttk_feature_annotation_tool=annotate_proteins_km er_v2]
	MC	assembly_contig_44	1	Δ1,739 bp		rasttk_feature_annotation_tool=annotate_proteins_km er_v2–rasttk_feature_annotation_tool=annotate_proteins_km er_v2	rasttk_feature_annotation_tool=annotate_proteins_km er_v2, rasttk_feature_annotation_tool=annotate_proteins_km er_v2
	MC	assembly_contig_47	1	Δ1,522 bp		rasttk_feature_annotation_tool=annotate_proteins_km er_v2–rasttk_feature_annotation_tool=annotate_proteins_km er_v2	rasttk_feature_annotation_tool=annotate_proteins_km er_v2, rasttk_feature_annotation_tool=annotate_proteins_km er_v2
	MC	assembly_contig_48	1	Δ1,471 bp		rasttk_feature_annotation_tool=annotate_proteins_km er_v2–[rasttk_feature_annotation_tool=ricardowu@bvbrc]	rasttk_feature_annotation_tool=annotate_proteins_km er_v2, [rasttk_feature_annotation_tool=ricardowu@bvbrc]
	RA	assembly_contig_5	192223	T→G	I33S (ATT→AGT)	rasttk_feature_annotation_tool=annotate_proteins_km er_v2 →	Transcriptional regulator, AcrR family
	MC	assembly_contig_50	1	Δ1,316 bp		rasttk_feature_annotation_tool=annotate_proteins_km er_v2–[rasttk_feature_annotation_tool=annotate_proteins_km er_v2]	rasttk_feature_annotation_tool=annotate_proteins_km er_v2, [rasttk_feature_annotation_tool=annotate_proteins_km er_v2]
	MC	assembly_contig_58	1	Δ1,018 bp		rasttk_feature_annotation_tool=annotate_proteins_km er_v2–rasttk_feature_annotation_tool=annotate_proteins_si milarity	rasttk_feature_annotation_tool=annotate_proteins_km er_v2, rasttk_feature_annotation_tool=annotate_proteins_si milarity
	MC	assembly_contig_67	1	Δ581 bp		rasttk_feature_annotation_tool=annotate_proteins_km er_v2	rasttk_feature_annotation_tool=annotate_proteins_km er_v2
	MC	assembly_contig_78	1	Δ332 bp		[rasttk_feature_annotation_tool=annotate_proteins_km er_v2]	[rasttk_feature_annotation_tool=annotate_proteins_km er_v2]
SAL02239	RA	assembly_contig_2	144544	C→G	W426S (TGG→TCG)	rasttk_feature_annotation_tool=annotate_proteins_km er_v2 ←	K(+)/H(+) antiporter NhaP2
	RA	assembly_contig_2	293158	(A)5→4	coding (134/162 nt)	rasttk_feature_annotation_tool=annotate_proteins_km er_v2 →	hypothetical protein
	RA	assembly_contig_21	22	G→T	intergenic (–/‑258)	– / → rasttk_feature_annotation_tool=annotate_proteins_km er_v2	–/hypothetical protein
	RA	assembly_contig_21	52833	(A)12→11	intergenic (+24/+133)	rasttk_feature_annotation_tool=annotate_proteins_km er_v2 → / ← rasttk_feature_annotation_tool=annotate_proteins_km er_v2	hypothetical protein/Transcriptional regulator
	RA	assembly_contig_25	141	T→C	noncoding (4/122 nt)	rasttk_feature_creation_tool=RNA_reps_5S_rRNA →	5S rRNA ## 5S ribosomal RNA
	RA	assembly_contig_25	255	A→G	noncoding (118/122 nt)	rasttk_feature_creation_tool=RNA_reps_5S_rRNA →	5S rRNA ## 5S ribosomal RNA
SAL02008	RA	assembly_contig_1	385762	C→T	G202D (GGC→GAC)	rasttk_feature_annotation_tool=annotate_proteins_km er_v2 ←	Putative inner membrane protein
	RA	assembly_contig_1	493054	A→G	V137A (GTG→GCG)	rasttk_feature_annotation_tool=annotate_proteins_km er_v2 ←	Endo‑type membrane‑bound lytic murein transglycosylase A (EC 4.2.2.n2)
	RA	assembly_contig_10	20443	G→A	P51P (CCG→CCA)	rasttk_feature_annotation_tool=annotate_proteins_km er_v2 →	hypothetical protein
	RA	assembly_contig_11	58120	T→G	C197G (TGC→GGC)	rasttk_feature_annotation_tool=annotate_proteins_km er_v2 →	Flagellar assembly protein FliH
	RA	assembly_contig_11	178321	A→G	L97P (CTG→CCG)	rasttk_feature_annotation_tool=annotate_proteins_km er_v2 ←	hypothetical protein
	RA	assembly_contig_13	30690	C→T	V87M (GTG→ATG)	rasttk_feature_annotation_tool=annotate_proteins_km er_v2 ←	tRNA proofreading protein STM4549
	RA	assembly_contig_13	48864	C→T	*191* (TAG→TAA)	rasttk_feature_annotation_tool=annotate_proteins_km er_v2 ←	Beta‑fimbriae probable major subunit
	RA	assembly_contig_13	86888	G→A	G311G (GGC→GGT)	rasttk_feature_annotation_tool=annotate_proteins_km er_v2 ←	Putative alanine/glycine transport protein
	RA	assembly_contig_17	46725	G→A	P353P (CCG→CCA)	rasttk_feature_annotation_tool=annotate_proteins_km er_v2 →	adherence and invasion outermembrane protein (Inv,enhances Peyer's patches colonization)
	RA	assembly_contig_19	1727	G→A	L168F (CTT→TTT)	rasttk_feature_annotation_tool=annotate_proteins_km er_v2 ←	TorA‑specific chaperone protein, TorD
	RA	assembly_contig_19	19770	A→G	R141G (AGA→GGA)	rasttk_feature_annotation_tool=annotate_proteins_km er_v2 →	LysR‑family transcriptional regulator STM3834
	MC JC	assembly_contig_2	42595	Δ31,721 bp		rasttk_feature_annotation_tool=annotate_proteins_km er_v2–rasttk_feature_annotation_tool=annotate_proteins_km er_v2	42 genes
	RA	assembly_contig_2	109725	G→T	S446Y (TCT→TAT)	rasttk_feature_annotation_tool=annotate_proteins_km er_v2 ←	Flagellin FliC
	RA	assembly_contig_2	182649	T→G	V423G (GTC→GGC)	rasttk_feature_annotation_tool=annotate_proteins_km er_v2 →	Anaerobic nitric oxide reductase flavorubredoxin
	JC	assembly_contig_2	262090	+ATGT	coding (707/762 nt)	rasttk_feature_annotation_tool=annotate_proteins_km er_v2 ←	RNA polymerase sigma factor RpoS
	RA	assembly_contig_20	977	G→A	R258C (CGT→TGT)	rasttk_feature_annotation_tool=annotate_proteins_km er_v2 ←	Uncharacterized protein EC‑HemY in Proteobacteria (unrelated to HemY‑type PPO in GramPositives)
	RA	assembly_contig_20	19919	G→A	A55V (GCG→GTG)	rasttk_feature_annotation_tool=annotate_proteins_km er_v2 ←	Uncharacterized protein YigI
	RA	assembly_contig_20	44936	T→C	*66Q (TAG→CAG)	rasttk_feature_annotation_tool=annotate_proteins_si milarity →	Possible transferase
	RA	assembly_contig_22	45299	T→C	noncoding (118/122 nt)	rasttk_feature_creation_tool=RNA_reps_5S_rRNA ←	5S rRNA ## 5S ribosomal RNA
	RA	assembly_contig_22	45403	C→G	noncoding (14/122 nt)	rasttk_feature_creation_tool=RNA_reps_5S_rRNA ←	5S rRNA ## 5S ribosomal RNA
	RA	assembly_contig_22	45413	A→G	noncoding (4/122 nt)	rasttk_feature_creation_tool=RNA_reps_5S_rRNA ←	5S rRNA ## 5S ribosomal RNA
	RA	assembly_contig_23	24808	C→T	P318L (CCG→CTG)	rasttk_feature_annotation_tool=annotate_proteins_km er_v2 →	Galactose‑proton symport
	MC	assembly_contig_28	1	Δ19,715 bp		[rasttk_feature_annotation_tool=annotate_proteins_km er_v2]–rasttk_feature_annotation_tool=annotate_proteins_km er_v2	22 genes
	RA	assembly_contig_3	93436	T→C	Y16C (TAC→TGC)	rasttk_feature_annotation_tool=annotate_proteins_km er_v2 ←	hypothetical protein
	RA	assembly_contig_3	183889	+T	coding (501/534 nt)	rasttk_feature_annotation_tool=annotate_proteins_km er_v2 →	Tetratricopeptide repeat family protein
	RA	assembly_contig_3	206746	C→T	W340* (TGG→TGA)	rasttk_feature_annotation_tool=annotate_proteins_km er_v2 ←	Pyridoxal‑5'‑phosphate‑dependent enzyme beta superfamily (fold type II)
	JC	assembly_contig_3	245395	(GCGA)2→1	coding (150‑153/207 nt)	rasttk_feature_annotation_tool=annotate_proteins_km er_v2 →	UDP‑sugar hydrolase (EC 3.6.1.45); 5'‑nucleotidase (EC 3.1.3.5)
	RA	assembly_contig_3	300761	T→G	I162S (ATC→AGC)	rasttk_feature_annotation_tool=annotate_proteins_km er_v2 →	Uncharacterized fimbrial‑like protein SfmH
	MC	assembly_contig_36	1	Δ2,851 bp		rasttk_feature_annotation_tool=annotate_proteins_si milarity–rasttk_feature_annotation_tool=annotate_proteins_km er_v2	rasttk_feature_annotation_tool=annotate_proteins_si milarity, rasttk_feature_annotation_tool=annotate_proteins_km er_v2, rasttk_feature_annotation_tool=annotate_proteins_km er_v2
	MC	assembly_contig_37	1	Δ2,849 bp		rasttk_feature_annotation_tool=annotate_proteins_si milarity–[rasttk_feature_annotation_tool=annotate_proteins_km er_v2]	rasttk_feature_annotation_tool=annotate_proteins_si milarity, rasttk_feature_annotation_tool=annotate_proteins_si milarity, rasttk_feature_annotation_tool=annotate_proteins_km er_v2, rasttk_feature_annotation_tool=annotate_proteins_km er_v2, rasttk_feature_annotation_tool=annotate_proteins_si milarity, [rasttk_feature_annotation_tool=annotate_proteins_km er_v2]
	MC	assembly_contig_38	1	Δ2,785 bp		rasttk_feature_annotation_tool=ricardowu@bvbrc–rasttk_feature_annotation_tool=annotate_proteins_si milarity	rasttk_feature_annotation_tool=ricardowu@bvbrc, rasttk_feature_annotation_tool=annotate_proteins_si milarity
	RA	assembly_contig_39	1077	A→G	E67E (GAA→GAG)	rasttk_feature_annotation_tool=annotate_proteins_km er_v2 →	hypothetical protein
	RA	assembly_contig_39	1154	2 bp→AC	coding (278‑279/474 nt)	rasttk_feature_annotation_tool=annotate_proteins_km er_v2 →	hypothetical protein
	RA	assembly_contig_39	1181	C→A	P102Q (CCA→CAA)	rasttk_feature_annotation_tool=annotate_proteins_km er_v2 →	hypothetical protein
	RA	assembly_contig_4	90859	T→C	K135K (AAA→AAG)	rasttk_feature_annotation_tool=annotate_proteins_km er_v2 ←	Uncharacterized inner membrane protein STM4444
	RA	assembly_contig_4	92381	A→C	S120A (TCC→GCC)	rasttk_feature_annotation_tool=annotate_proteins_km er_v2 ←	Uncharacterized protein STM4441
	RA	assembly_contig_4	146830	C→T	intergenic (‑313/‑158)	rasttk_feature_annotation_tool=annotate_proteins_km er_v2 ← / → rasttk_feature_annotation_tool=annotate_proteins_km er_v2	SSU ribosomal protein S6p/Uncharacterized protein YjfY
	RA	assembly_contig_4	221797	G→A	T143M (ACG→ATG)	rasttk_feature_annotation_tool=annotate_proteins_km er_v2 ←	Anaerobic dimethyl sulfoxide reductase chain C (EC 1.8.5.3), anchor subunit
	RA	assembly_contig_4	263225	G→A	G568S (GGC→AGC)	rasttk_feature_annotation_tool=annotate_proteins_km er_v2 →	Acetyl‑CoA synthetase (EC 6.2.1.1)
	RA	assembly_contig_40	1517	G→T	T246T (ACC→ACA)	rasttk_feature_annotation_tool=annotate_proteins_km er_v2 ←	Phage DNA replication protein O
	RA	assembly_contig_40	1674	A→G	V194A (GTA→GCA)	rasttk_feature_annotation_tool=annotate_proteins_km er_v2 ←	Phage DNA replication protein O
	RA	assembly_contig_40	1817	G→A	P146P (CCC→CCT)	rasttk_feature_annotation_tool=annotate_proteins_km er_v2 ←	Phage DNA replication protein O
	RA	assembly_contig_40	2215	C→T	V14I (GTA→ATA)	rasttk_feature_annotation_tool=annotate_proteins_km er_v2 ←	Phage DNA replication protein O
	RA	assembly_contig_40	2304	A→C	G17G (GGT→GGG)	rasttk_feature_annotation_tool=annotate_proteins_km er_v2 ←	hypothetical protein
	RA	assembly_contig_40	2331	G→A	T8T (ACC→ACT)	rasttk_feature_annotation_tool=annotate_proteins_km er_v2 ←	hypothetical protein
	RA	assembly_contig_40	2393	T→G	intergenic (‑39/–)	rasttk_feature_annotation_tool=annotate_proteins_km er_v2 ← / –	hypothetical protein/–
	RA	assembly_contig_41	143	C→T	A299T (GCA→ACA)	rasttk_feature_annotation_tool=annotate_proteins_km er_v2 ←	Phage tail fiber, side tail fiber protein Stf
	RA	assembly_contig_41	177	G→A	N287N (AAC→AAT)	rasttk_feature_annotation_tool=annotate_proteins_km er_v2 ←	Phage tail fiber, side tail fiber protein Stf
	RA	assembly_contig_41	195	T→C	A281A (GCA→GCG)	rasttk_feature_annotation_tool=annotate_proteins_km er_v2 ←	Phage tail fiber, side tail fiber protein Stf
	RA	assembly_contig_41	199	T→G	E280A (GAA→GCA)	rasttk_feature_annotation_tool=annotate_proteins_km er_v2 ←	Phage tail fiber, side tail fiber protein Stf
	RA	assembly_contig_41	328	G→T	A237E (GCG→GAG)	rasttk_feature_annotation_tool=annotate_proteins_km er_v2 ←	Phage tail fiber, side tail fiber protein Stf
	RA	assembly_contig_41	381	G→T	G219G (GGC→GGA)	rasttk_feature_annotation_tool=annotate_proteins_km er_v2 ←	Phage tail fiber, side tail fiber protein Stf
	RA	assembly_contig_41	1155	G→T	T60K (ACA→AAA)	rasttk_feature_annotation_tool=annotate_proteins_km er_v2 ←	Phage protein
	MC	assembly_contig_43	1	Δ1,599 bp		rasttk_feature_annotation_tool=annotate_proteins_km er_v2–rasttk_feature_annotation_tool=annotate_proteins_km er_v2	rasttk_feature_annotation_tool=annotate_proteins_km er_v2, rasttk_feature_annotation_tool=ricardowu@bvbrc, rasttk_feature_annotation_tool=annotate_proteins_km er_v2, rasttk_feature_annotation_tool=annotate_proteins_km er_v2
	RA	assembly_contig_5	31002	T→C	L3P (CTT→CCT)	rasttk_feature_annotation_tool=annotate_proteins_km er_v2 →	hypothetical protein
	RA	assembly_contig_5	41824	A→G	T229A (ACG→GCG)	rasttk_feature_annotation_tool=annotate_proteins_km er_v2 →	Transcriptional activator of maltose regulon, MalT
	RA	assembly_contig_5	86042	(A)6→7	intergenic (‑52/+79)	rasttk_feature_annotation_tool=annotate_proteins_km er_v2 ← / ← rasttk_feature_annotation_tool=annotate_proteins_km er_v2	Prevent host death protein, Phd antitoxin/Branched‑chain amino acid ABC transporter, ATP‑binding protein LivF (TC 3.A.1.4.1)
	RA	assembly_contig_5	132469	T→C	Q82Q (CAA→CAG)	rasttk_feature_annotation_tool=annotate_proteins_km er_v2 ←	Transcriptional regulator, GntR family
	RA	assembly_contig_5	186945	A→G	D43G (GAT→GGT)	rasttk_feature_annotation_tool=annotate_proteins_km er_v2 →	DNA‑3‑methyladenine glycosylase (EC 3.2.2.20)
	RA	assembly_contig_52	97	T→G	G32G (GGT→GGG)	rasttk_feature_annotation_tool=annotate_proteins_km er_v2 →	Phage recombination protein NinG
	RA	assembly_contig_52	181	T→A	A60A (GCT→GCA)	rasttk_feature_annotation_tool=annotate_proteins_km er_v2 →	Phage recombination protein NinG
	RA	assembly_contig_6	85113	A→G	L186P (CTG→CCG)	rasttk_feature_annotation_tool=annotate_proteins_km er_v2 ←	Penicillin‑binding protein activator LpoA
	RA	assembly_contig_6	137952	T→C	K179K (AAA→AAG)	rasttk_feature_annotation_tool=annotate_proteins_km er_v2 ←	Transcriptional regulator YqjI, PadR family
	RA	assembly_contig_60	104	A→G	C63R (TGC→CGC)	rasttk_feature_annotation_tool=annotate_proteins_km er_v2 ←	hypothetical protein
	RA	assembly_contig_68	221	G→T	R32S (CGC→AGC)	rasttk_feature_annotation_tool=annotate_proteins_km er_v2 ←	prophage protein
	MC	assembly_contig_69	1	Δ360 bp		rasttk_feature_annotation_tool=annotate_proteins_km er_v2	rasttk_feature_annotation_tool=annotate_proteins_km er_v2
	RA	assembly_contig_7	55214	G→A	L243L (CTG→CTA)	rasttk_feature_annotation_tool=annotate_proteins_km er_v2 →	ATP‑dependent helicase DinG/Rad3
	RA	assembly_contig_7	76289	C→T	G413S (GGC→AGC)	rasttk_feature_annotation_tool=annotate_proteins_km er_v2 ←	Uncharacterized protein YbiU
	RA	assembly_contig_7	123656	T→A	L30Q (CTA→CAA)	rasttk_feature_annotation_tool=annotate_proteins_km er_v2 →	Arylsulfatase (EC 3.1.6.1)
	RA	assembly_contig_7	153323	A→G	G25G (GGA→GGG)	rasttk_feature_annotation_tool=annotate_proteins_km er_v2 →	Transcriptional regulator STM0952, LysR family
	MC	assembly_contig_70	1	Δ349 bp		rasttk_feature_annotation_tool=annotate_proteins_km er_v2–rasttk_feature_annotation_tool=annotate_proteins_km er_v2	rasttk_feature_annotation_tool=annotate_proteins_km er_v2, rasttk_feature_annotation_tool=annotate_proteins_km er_v2
	RA	assembly_contig_71	128	C→A	A75S (GCC→TCC)	rasttk_feature_annotation_tool=annotate_proteins_km er_v2 ←	Gifsy‑2 prophage protein STM1020/STM2620
	RA	assembly_contig_71	183	A→G	F56F (TTT→TTC)	rasttk_feature_annotation_tool=annotate_proteins_km er_v2 ←	Gifsy‑2 prophage protein STM1020/STM2620
	RA	assembly_contig_8	42193	A→G	*99W (TGA→TGG)	rasttk_feature_annotation_tool=annotate_proteins_km er_v2 →	hypothetical protein
	RA	assembly_contig_8	94636	T→C	I67I (ATT→ATC)	rasttk_feature_annotation_tool=annotate_proteins_km er_v2 →	1,6‑anhydro‑N‑acetylmuramyl‑L‑alanine amidase
	RA	assembly_contig_9	36410	G→A	R229C (CGT→TGT)	rasttk_feature_annotation_tool=annotate_proteins_km er_v2 ←	O‑antigen flippase Wzx
	RA	assembly_contig_9	76522	C→T	P272L (CCT→CTT)	rasttk_feature_annotation_tool=annotate_proteins_km er_v2 →	Diguanylate cyclase (EC 2.7.7.65) => DgcE
	RA	assembly_contig_9	130732	G→A	intergenic (‑84/‑183)	rasttk_feature_annotation_tool=annotate_proteins_km er_v2 ← / → rasttk_feature_annotation_tool=annotate_proteins_km er_v2	Periplasmic beta‑glucosidase (EC 3.2.1.21)/D‑lactate dehydrogenase (EC 1.1.1.28)
	RA	assembly_contig_9	199917	A→G	K195R (AAG→AGG)	rasttk_feature_annotation_tool=annotate_proteins_km er_v2 →	O‑antigen acetylase
SAL02219	RA	assembly_contig_3	313903	A→C	N48H (AAT→CAT)	rasttk_feature_annotation_tool=annotate_proteins_km er_v2 →	Uncharacterized fimbrial‑like protein SfmH
ATCC 14028	RA	assembly_contig_2	393173	(C)5→4	coding (159/261 nt)	rasttk_feature_annotation_tool=annotate_proteins_km er_v2 ←	Anti‑adapter protein IraP
	RA	assembly_contig_22	45458	A→G	noncoding (4/122 nt)	rasttk_feature_creation_tool=RNA_reps_5S_rRNA ←	5S rRNA ## 5S ribosomal RNA
	RA	assembly_contig_41	1525	G→A	A374V (GCG→GTG)	rasttk_feature_annotation_tool=annotate_proteins_km er_v2 ←	Flagellin FliC

## Sheet: variations exposed to BAC
strain	evidence	seq id	position	mutation	annotation	gene	description
SAL02152	RA	assembly_contig_18	22	G→T	intergenic (–/+376)	– / ← rasttk_feature_annotation_tool=annotate_proteins_km er_v2	–/Chaperone protein ClpB (ATP‑dependent unfoldase)
	RA	assembly_contig_21	45344	T→C	noncoding (118/122 nt)	rasttk_feature_creation_tool=RNA_reps_5S_rRNA ←	5S rRNA ## 5S ribosomal RNA
	RA	assembly_contig_21	45458	A→G	noncoding (4/122 nt)	rasttk_feature_creation_tool=RNA_reps_5S_rRNA ←	5S rRNA ## 5S ribosomal RNA
	MC JC	assembly_contig_29	856	Δ2,898 bp		rasttk_feature_annotation_tool=annotate_proteins_km er_v2–[rasttk_feature_annotation_tool=annotate_proteins_km er_v2]	rasttk_feature_annotation_tool=annotate_proteins_km er_v2, rasttk_feature_annotation_tool=annotate_proteins_km er_v2, rasttk_feature_annotation_tool=annotate_proteins_km er_v2, [rasttk_feature_annotation_tool=annotate_proteins_km er_v2]
	RA	assembly_contig_5	192207	A→C	T18P (ACC→CCC)	rasttk_feature_annotation_tool=annotate_proteins_km er_v2 →	Transcriptional regulator, AcrR family
SAL02135	RA	assembly_contig_21	22	G→T	intergenic (–/‑258)	– / → rasttk_feature_annotation_tool=annotate_proteins_km er_v2	–/hypothetical protein
	RA	assembly_contig_22	45344	T→C	noncoding (118/122 nt)	rasttk_feature_creation_tool=RNA_reps_5S_rRNA ←	5S rRNA ## 5S ribosomal RNA
	RA	assembly_contig_22	45458	A→G	noncoding (4/122 nt)	rasttk_feature_creation_tool=RNA_reps_5S_rRNA ←	5S rRNA ## 5S ribosomal RNA
	RA	assembly_contig_25	2548	C→T	intergenic (+87/‑333)	rasttk_feature_annotation_tool=annotate_proteins_km er_v2 → / → rasttk_feature_annotation_tool=annotate_proteins_km er_v2	LSU ribosomal protein L1p (L10Ae)/LSU ribosomal protein L10p (P0)
	RA	assembly_contig_4	123512	C→T	G42E (GGA→GAA)	rasttk_feature_annotation_tool=annotate_proteins_km er_v2 ←	Transcriptional regulator, AcrR family
	RA	assembly_contig_8	122403	T→A	I412I (ATT→ATA)	rasttk_feature_annotation_tool=annotate_proteins_km er_v2 →	Type IV fimbrial assembly, ATPase PilB
SAL02000	RA	assembly_contig_16	111	A→T	K37N (AAA→AAT)	rasttk_feature_annotation_tool=annotate_proteins_km er_v2 →	hypothetical protein
	RA	assembly_contig_16	152	T→C	I51T (ATT→ACT)	rasttk_feature_annotation_tool=annotate_proteins_km er_v2 →	hypothetical protein
	RA	assembly_contig_22	151	G→C	noncoding (14/122 nt)	rasttk_feature_creation_tool=RNA_reps_5S_rRNA →	5S rRNA ## 5S ribosomal RNA
	RA	assembly_contig_22	255	A→G	noncoding (118/122 nt)	rasttk_feature_creation_tool=RNA_reps_5S_rRNA →	5S rRNA ## 5S ribosomal RNA
	MC JC	assembly_contig_4	344001	Δ7 bp	intergenic (‑125/‑158)	rasttk_feature_annotation_tool=annotate_proteins_km er_v2 ← / → rasttk_feature_annotation_tool=annotate_proteins_km er_v2	Transcriptional regulator, AcrR family/Transcriptional activator RamA
SAL02219	RA	assembly_contig_3	343762	T→G	T18P (ACC→CCC)	rasttk_feature_annotation_tool=annotate_proteins_km er_v2 ←	Transcriptional regulator, AcrR family
	RA	assembly_contig_4	83701	A→C	T364P (ACC→CCC)	rasttk_feature_annotation_tool=annotate_proteins_km er_v2 →	Energy‑dependent translational throttle protein EttA
	RA	assembly_contig_4	84057	(GC)4→3	coding (1446‑1447/1668 nt)	rasttk_feature_annotation_tool=annotate_proteins_km er_v2 →	Energy‑dependent translational throttle protein EttA
SAL02030	RA	assembly_contig_17	22	G→T	intergenic (–/‑258)	– / → rasttk_feature_annotation_tool=annotate_proteins_km er_v2	–/hypothetical protein
	RA	assembly_contig_2	123906	A→C	N40K (AAT→AAG)	rasttk_feature_annotation_tool=annotate_proteins_km er_v2 ←	DedA family inner membrane protein YqjA
	RA	assembly_contig_22	45458	A→G	noncoding (4/122 nt)	rasttk_feature_creation_tool=RNA_reps_5S_rRNA ←	5S rRNA ## 5S ribosomal RNA
SAL02069	MC JC	assembly_contig_2	370256	Δ46 bp	coding (469‑514/582 nt)	rasttk_feature_annotation_tool=annotate_proteins_km er_v2 ←	Transcriptional regulator, AcrR family
	RA	assembly_contig_21	45299	T→C	noncoding (118/122 nt)	rasttk_feature_creation_tool=RNA_reps_5S_rRNA ←	5S rRNA ## 5S ribosomal RNA
	RA	assembly_contig_21	45403	C→G	noncoding (14/122 nt)	rasttk_feature_creation_tool=RNA_reps_5S_rRNA ←	5S rRNA ## 5S ribosomal RNA
	RA	assembly_contig_21	45413	A→G	noncoding (4/122 nt)	rasttk_feature_creation_tool=RNA_reps_5S_rRNA ←	5S rRNA ## 5S ribosomal RNA
SAL02203	RA	assembly_contig_1	126589	C→T	A699T (GCC→ACC)	rasttk_feature_annotation_tool=annotate_proteins_km er_v2 ←	Electron transport complex protein RnfC
	RA	assembly_contig_1	126605	A→G	R693R (CGT→CGC)	rasttk_feature_annotation_tool=annotate_proteins_km er_v2 ←	Electron transport complex protein RnfC
	RA	assembly_contig_1	126620	A→G	A688A (GCT→GCC)	rasttk_feature_annotation_tool=annotate_proteins_km er_v2 ←	Electron transport complex protein RnfC
	RA	assembly_contig_1	126626	G→A	A686A (GCC→GCT)	rasttk_feature_annotation_tool=annotate_proteins_km er_v2 ←	Electron transport complex protein RnfC
	RA	assembly_contig_1	126638	T→C	A682A (GCA→GCG)	rasttk_feature_annotation_tool=annotate_proteins_km er_v2 ←	Electron transport complex protein RnfC
	RA	assembly_contig_1	126658	T→C	I676V (ATC→GTC)	rasttk_feature_annotation_tool=annotate_proteins_km er_v2 ←	Electron transport complex protein RnfC
	RA	assembly_contig_1	385855	T→C	D202G (GAC→GGC)	rasttk_feature_annotation_tool=annotate_proteins_km er_v2 ←	Putative inner membrane protein
	RA	assembly_contig_1	493147	G→A	A137V (GCG→GTG)	rasttk_feature_annotation_tool=annotate_proteins_km er_v2 ←	Endo‑type membrane‑bound lytic murein transglycosylase A (EC 4.2.2.n2)
	RA	assembly_contig_10	10151	C→T	R195K (AGG→AAG)	rasttk_feature_annotation_tool=annotate_proteins_km er_v2 ←	O‑antigen acetylase
	RA	assembly_contig_10	79336	T→C	intergenic (‑183/‑84)	rasttk_feature_annotation_tool=annotate_proteins_km er_v2 ← / → rasttk_feature_annotation_tool=annotate_proteins_km er_v2	D‑lactate dehydrogenase (EC 1.1.1.28)/Periplasmic beta‑glucosidase (EC 3.2.1.21)
	RA	assembly_contig_10	173658	T→C	C229R (TGT→CGT)	rasttk_feature_annotation_tool=annotate_proteins_km er_v2 →	O‑antigen flippase Wzx
	RA	assembly_contig_11	3539	C→T	P97L (CCG→CTG)	rasttk_feature_annotation_tool=annotate_proteins_km er_v2 →	hypothetical protein
	RA	assembly_contig_11	123740	C→A	G197C (GGC→TGC)	rasttk_feature_annotation_tool=annotate_proteins_km er_v2 ←	Flagellar assembly protein FliH
	RA	assembly_contig_13	57322	T→C	G311G (GGT→GGC)	rasttk_feature_annotation_tool=annotate_proteins_km er_v2 →	Putative alanine/glycine transport protein
	RA	assembly_contig_13	95346	A→G	*191* (TAA→TAG)	rasttk_feature_annotation_tool=annotate_proteins_km er_v2 →	Beta‑fimbriae probable major subunit
	RA	assembly_contig_13	113520	A→G	M87V (ATG→GTG)	rasttk_feature_annotation_tool=annotate_proteins_km er_v2 →	tRNA proofreading protein STM4549
	RA	assembly_contig_15	95010	A→C	D248A (GAC→GCC)	rasttk_feature_annotation_tool=annotate_proteins_km er_v2 →	Acetate kinase (EC 2.7.2.1)
	RA	assembly_contig_17	1727	A→G	F168L (TTT→CTT)	rasttk_feature_annotation_tool=annotate_proteins_km er_v2 ←	TorA‑specific chaperone protein, TorD
	RA	assembly_contig_17	19770	G→A	G141R (GGA→AGA)	rasttk_feature_annotation_tool=annotate_proteins_km er_v2 →	LysR‑family transcriptional regulator STM3834
	RA	assembly_contig_18	18629	T→C	P353P (CCA→CCG)	rasttk_feature_annotation_tool=annotate_proteins_km er_v2 ←	adherence and invasion outermembrane protein (Inv,enhances Peyer's patches colonization)
	RA	assembly_contig_19	977	A→G	C258R (TGT→CGT)	rasttk_feature_annotation_tool=annotate_proteins_km er_v2 ←	Uncharacterized protein EC‑HemY in Proteobacteria (unrelated to HemY‑type PPO in GramPositives)
	RA	assembly_contig_19	19919	A→G	V55A (GTG→GCG)	rasttk_feature_annotation_tool=annotate_proteins_km er_v2 ←	Uncharacterized protein YigI
	RA	assembly_contig_19	44936	C→T	Q66* (CAG→TAG)	rasttk_feature_annotation_tool=annotate_proteins_km er_v2 →	Putative transferase
	MC JC	assembly_contig_2	61692	Δ42,016 bp		rasttk_feature_annotation_tool=annotate_proteins_km er_v2–rasttk_feature_annotation_tool=annotate_proteins_km er_v2	66 genes
	RA	assembly_contig_2	135452	C→T	C16Y (TGC→TAC)	rasttk_feature_annotation_tool=annotate_proteins_km er_v2 ←	hypothetical protein
	RA	assembly_contig_2	225906	(T)5→4	coding (502/1029 nt)	rasttk_feature_annotation_tool=annotate_proteins_km er_v2 →	Tetratricopeptide repeat family protein
	RA	assembly_contig_2	248763	T→C	*340W (TGA→TGG)	rasttk_feature_annotation_tool=annotate_proteins_km er_v2 ←	Pyridoxal‑5'‑phosphate‑dependent enzyme beta superfamily (fold type II)
	JC	assembly_contig_2	287411	+GCGA	coding (149/1653 nt)	rasttk_feature_annotation_tool=annotate_proteins_km er_v2 →	UDP‑sugar hydrolase (EC 3.6.1.45); 5'‑nucleotidase (EC 3.1.3.5)
	RA	assembly_contig_2	372290	T→G	T18P (ACC→CCC)	rasttk_feature_annotation_tool=annotate_proteins_km er_v2 ←	Transcriptional regulator, AcrR family
	RA	assembly_contig_21	123	T→C	noncoding (4/122 nt)	rasttk_feature_creation_tool=RNA_reps_5S_rRNA →	5S rRNA ## 5S ribosomal RNA
	RA	assembly_contig_21	133	G→C	noncoding (14/122 nt)	rasttk_feature_creation_tool=RNA_reps_5S_rRNA →	5S rRNA ## 5S ribosomal RNA
	RA	assembly_contig_21	237	A→G	noncoding (118/122 nt)	rasttk_feature_creation_tool=RNA_reps_5S_rRNA →	5S rRNA ## 5S ribosomal RNA
	RA	assembly_contig_22	12377	A→G	L318P (CTG→CCG)	rasttk_feature_annotation_tool=annotate_proteins_km er_v2 ←	Galactose‑proton symport
	JC	assembly_contig_3	163526	Δ4 bp	coding (707‑710/993 nt)	rasttk_feature_annotation_tool=annotate_proteins_km er_v2 →	RNA polymerase sigma factor RpoS
	RA	assembly_contig_3	242971	C→A	G423V (GGC→GTC)	rasttk_feature_annotation_tool=annotate_proteins_km er_v2 ←	Anaerobic nitric oxide reductase flavorubredoxin
	RA	assembly_contig_38	548	A→C	S72A (TCC→GCC)	rasttk_feature_annotation_tool=annotate_proteins_km er_v2 ←	Gifsy‑2 prophage protein STM1020/STM2620
	RA	assembly_contig_4	18659	A→G	intergenic (‑85/+191)	rasttk_feature_annotation_tool=annotate_proteins_km er_v2 ← / ← rasttk_feature_annotation_tool=annotate_proteins_km er_v2	Uncharacterized protein STM4504/Uncharacterized protein STM4503
	RA	assembly_contig_4	90859	C→T	K135K (AAG→AAA)	rasttk_feature_annotation_tool=annotate_proteins_km er_v2 ←	Uncharacterized inner membrane protein STM4444
	RA	assembly_contig_4	92381	C→A	A120S (GCC→TCC)	rasttk_feature_annotation_tool=annotate_proteins_km er_v2 ←	Uncharacterized protein STM4441
	RA	assembly_contig_4	146830	T→C	intergenic (‑313/‑158)	rasttk_feature_annotation_tool=annotate_proteins_km er_v2 ← / → rasttk_feature_annotation_tool=annotate_proteins_km er_v2	SSU ribosomal protein S6p/Uncharacterized protein YjfY
	RA	assembly_contig_4	221797	A→G	M143T (ATG→ACG)	rasttk_feature_annotation_tool=annotate_proteins_km er_v2 ←	Anaerobic dimethyl sulfoxide reductase chain C (EC 1.8.5.3), anchor subunit
	RA	assembly_contig_4	263225	A→G	S568G (AGC→GGC)	rasttk_feature_annotation_tool=annotate_proteins_km er_v2 →	Acetyl‑CoA synthetase (EC 6.2.1.1)
	RA	assembly_contig_5	182949	C→T	G43D (GGT→GAT)	rasttk_feature_annotation_tool=annotate_proteins_km er_v2 ←	DNA‑3‑methyladenine glycosylase (EC 3.2.2.20)
	RA	assembly_contig_5	237425	G→A	Q82Q (CAG→CAA)	rasttk_feature_annotation_tool=annotate_proteins_km er_v2 →	Transcriptional regulator, GntR family
	RA	assembly_contig_5	283858	(T)7→6	intergenic (+85/‑47)	rasttk_feature_annotation_tool=annotate_proteins_km er_v2 → / → rasttk_feature_annotation_tool=annotate_proteins_km er_v2	Branched‑chain amino acid ABC transporter, ATP‑binding protein LivF (TC 3.A.1.4.1)/Prevent host death protein, Phd antitoxin
	RA	assembly_contig_5	328071	C→T	A229T (GCG→ACG)	rasttk_feature_annotation_tool=annotate_proteins_km er_v2 ←	Transcriptional activator of maltose regulon, MalT
	RA	assembly_contig_5	338893	G→A	P3L (CCT→CTT)	rasttk_feature_annotation_tool=annotate_proteins_km er_v2 ←	hypothetical protein
	RA	assembly_contig_6	94170	A→G	intergenic (+258/‑71)	rasttk_feature_annotation_tool=annotate_proteins_km er_v2 → / → rasttk_feature_annotation_tool=annotate_proteins_km er_v2	Spermidine/putrescine import ABC transporter permease protein PotB (TC 3.A.1.11.1)/SifA protein
	RA	assembly_contig_7	85113	G→A	P186L (CCG→CTG)	rasttk_feature_annotation_tool=annotate_proteins_km er_v2 ←	Penicillin‑binding protein activator LpoA
	RA	assembly_contig_7	137952	C→T	K179K (AAG→AAA)	rasttk_feature_annotation_tool=annotate_proteins_km er_v2 ←	Transcriptional regulator YqjI, PadR family
	RA	assembly_contig_8	76289	T→C	S413G (AGC→GGC)	rasttk_feature_annotation_tool=annotate_proteins_km er_v2 ←	Uncharacterized protein YbiU
	RA	assembly_contig_8	105872	T→C	R13R (CGT→CGC)	rasttk_feature_annotation_tool=annotate_proteins_km er_v2 →	Multidrug efflux pump MdfA/Cmr (of MFS type), broad spectrum
	RA	assembly_contig_8	123656	A→T	Q30L (CAA→CTA)	rasttk_feature_annotation_tool=annotate_proteins_km er_v2 →	Arylsulfatase (EC 3.1.6.1)
	RA	assembly_contig_8	153323	G→A	G25G (GGG→GGA)	rasttk_feature_annotation_tool=annotate_proteins_km er_v2 →	Transcriptional regulator STM0952, LysR family
	RA	assembly_contig_9	42193	G→A	W99* (TGG→TGA)	rasttk_feature_annotation_tool=annotate_proteins_km er_v2 →	hypothetical protein
	RA	assembly_contig_9	94636	C→T	I67I (ATC→ATT)	rasttk_feature_annotation_tool=annotate_proteins_km er_v2 →	1,6‑anhydro‑N‑acetylmuramyl‑L‑alanine amidase
SAL02070	RA	assembly_contig_2	22	G→T	intergenic (–/‑258)	– / → rasttk_feature_annotation_tool=annotate_proteins_km er_v2	–/hypothetical protein
	RA	assembly_contig_20	45344	T→C	noncoding (118/122 nt)	rasttk_feature_creation_tool=RNA_reps_5S_rRNA ←	5S rRNA ## 5S ribosomal RNA
	RA	assembly_contig_20	45458	A→G	noncoding (4/122 nt)	rasttk_feature_creation_tool=RNA_reps_5S_rRNA ←	5S rRNA ## 5S ribosomal RNA
	RA	assembly_contig_4	192265	C→T	A37V (GCA→GTA)	rasttk_feature_annotation_tool=annotate_proteins_km er_v2 →	Transcriptional regulator, AcrR family
ATCC 14028	RA	assembly_contig_2	191780	G→C	G25A (GGT→GCT)	rasttk_feature_annotation_tool=annotate_proteins_km er_v2 →	Transcriptional regulator, AcrR family
	RA	assembly_contig_22	45458	A→G	noncoding (4/122 nt)	rasttk_feature_creation_tool=RNA_reps_5S_rRNA ←	5S rRNA ## 5S ribosomal RNA

## Sheet: variations exposed to ClO2
strain	evidence	seq id	position	mutation	annotation	gene	description
SAL02152	RA	assembly_contig_18	22	G→T	intergenic (–/+376)	– / ← rasttk_feature_annotation_tool=annotate_proteins_km er_v2	–/Chaperone protein ClpB (ATP‑dependent unfoldase)
	RA	assembly_contig_20	59146	A→G	N52S (AAC→AGC)	rasttk_feature_annotation_tool=annotate_proteins_km er_v2 →	Flagellin FliC
	RA	assembly_contig_21	45344	T→C	noncoding (118/122 nt)	rasttk_feature_creation_tool=RNA_reps_5S_rRNA ←	5S rRNA ## 5S ribosomal RNA
	RA	assembly_contig_21	45458	A→G	noncoding (4/122 nt)	rasttk_feature_creation_tool=RNA_reps_5S_rRNA ←	5S rRNA ## 5S ribosomal RNA
	RA	assembly_contig_9	4979	C→A	V482V (GTG→GTT)	rasttk_feature_annotation_tool=annotate_proteins_km er_v2 ←	Peptidyl‑prolyl cis‑trans isomerase PpiD (EC 5.2.1.8)
SAL02239	RA	assembly_contig_12	36590	C→A	intergenic (‑214/‑59)	rasttk_feature_annotation_tool=annotate_proteins_km er_v2 ← / → rasttk_feature_annotation_tool=annotate_proteins_km er_v2	Glycerol‑3‑phosphate transporter/Anaerobic glycerol‑3‑phosphate dehydrogenase subunit A (EC 1.1.5.3)
	RA	assembly_contig_21	22	G→T	intergenic (–/‑258)	– / → rasttk_feature_annotation_tool=annotate_proteins_km er_v2	–/hypothetical protein
	RA	assembly_contig_25	141	T→C	noncoding (4/122 nt)	rasttk_feature_creation_tool=RNA_reps_5S_rRNA →	5S rRNA ## 5S ribosomal RNA
	RA	assembly_contig_25	255	A→G	noncoding (118/122 nt)	rasttk_feature_creation_tool=RNA_reps_5S_rRNA →	5S rRNA ## 5S ribosomal RNA
	RA	assembly_contig_9	166250	C→A	A125D (GCT→GAT)	rasttk_feature_annotation_tool=annotate_proteins_km er_v2 →	Formate efflux transporter FocA
SAL02017	RA	assembly_contig_2	396211	A→C	N98H (AAC→CAC)	rasttk_feature_annotation_tool=annotate_proteins_km er_v2 →	RNA polymerase sigma factor RpoS
	RA	assembly_contig_3	434778	A→T	C288S (TGC→AGC)	rasttk_feature_annotation_tool=annotate_proteins_km er_v2 ←	Uncharacterized protein YbeQ
	RA	assembly_contig_5	184468	T→C	intergenic (‑268/‑60)	rasttk_feature_annotation_tool=annotate_proteins_km er_v2 ← / → rasttk_feature_annotation_tool=annotate_proteins_km er_v2	hypothetical protein/Long polar fimbria protein A
ATCC 14028	RA	assembly_contig_22	45458	A→G	noncoding (4/122 nt)	rasttk_feature_creation_tool=RNA_reps_5S_rRNA ←	5S rRNA ## 5S ribosomal RNA
	RA	assembly_contig_4	353097	A→C	L95* (TTA→TGA)	rasttk_feature_annotation_tool=annotate_proteins_km er_v2 ←	Putative anti‑FlhC(2)FlhD(4) factor YdiV
	RA	assembly_contig_41	1564	G→A	A361V (GCT→GTT)	rasttk_feature_annotation_tool=annotate_proteins_km er_v2 ←	Flagellin FliC
D23580	RA		75492	T→C	intergenic (‑253/‑389)	STMMW_RS25820 ← / → carA	hypothetical protein/glutamine‑hydrolyzing carbamoyl‑phosphate synthase small subunit
	RA		304328	+C	intergenic (+1/+323)	STMMW_RS01340 → / ← STMMW_RS01345	tRNA‑Asp/ImpA family type VI secretion system protein
	RA		857584	+A	intergenic (+161/‑3)	cpoB → / → STMMW_RS04100	cell division protein CpoB/tRNA‑Lys
	RA		1452163	T→C	S245S (AGT→AGC)	sufD →	Fe‑S cluster assembly protein SufD
	RA		2032162	G→T	S165Y (TCT→TAT)	STMMW_RS09990 ←	FliC/FljB family flagellin
	JC		2755304	(GGGCAA)9→10	intergenic (+455/‑24)	gogB → / → STMMW_RS24830	type III secretion effector GogB/hypothetical protein
	RA		2948061	C→A	P147Q (CCG→CAG)	nrdF →	class 1b ribonucleoside‑diphosphate reductase subunit beta
	RA		3650235	G→T	V164F (GTT→TTT)	nirC →	nitrite transporter NirC
SAL02003	RA	assembly_contig_21	123	T→C	noncoding (4/122 nt)	rasttk_feature_creation_tool=RNA_reps_5S_rRNA →	5S rRNA ## 5S ribosomal RNA
	RA	assembly_contig_21	133	G→C	noncoding (14/122 nt)	rasttk_feature_creation_tool=RNA_reps_5S_rRNA →	5S rRNA ## 5S ribosomal RNA
	RA	assembly_contig_21	237	A→G	noncoding (118/122 nt)	rasttk_feature_creation_tool=RNA_reps_5S_rRNA →	5S rRNA ## 5S ribosomal RNA
SAL02005	RA	assembly_contig_13	123	T→C	noncoding (4/122 nt)	rasttk_feature_creation_tool=RNA_reps_5S_rRNA →	5S rRNA ## 5S ribosomal RNA
	RA	assembly_contig_13	133	G→C	noncoding (14/122 nt)	rasttk_feature_creation_tool=RNA_reps_5S_rRNA →	5S rRNA ## 5S ribosomal RNA
	RA	assembly_contig_13	237	A→G	noncoding (118/122 nt)	rasttk_feature_creation_tool=RNA_reps_5S_rRNA →	5S rRNA ## 5S ribosomal RNA
	MC	assembly_contig_95	1	Δ329 bp		[rasttk_feature_annotation_tool=annotate_proteins_km er_v2]	[rasttk_feature_annotation_tool=annotate_proteins_km er_v2]
SAL02030	RA	assembly_contig_17	22	G→T	intergenic (–/‑258)	– / → rasttk_feature_annotation_tool=annotate_proteins_km er_v2	–/hypothetical protein
	RA	assembly_contig_22	45458	A→G	noncoding (4/122 nt)	rasttk_feature_creation_tool=RNA_reps_5S_rRNA ←	5S rRNA ## 5S ribosomal RNA

## Sheet: variations exposed to NaClO
strain	evidence	seq id	position	mutation	annotation	gene	description
SAL02219	RA	assembly_contig_3	313930	C→A	P57T (CCG→ACG)	rasttk_feature_annotation_tool=annotate_proteins_km er_v2 →	Uncharacterized fimbrial‑like protein SfmH
SAL02685	RA	assembly_contig_1	652322	G→C	A89P (GCT→CCT)	rasttk_feature_annotation_tool=annotate_proteins_km er_v2 →	NAD synthetase (EC 6.3.1.5)
	RA	assembly_contig_18	78883	C→A	R58L (CGA→CTA)	rasttk_feature_annotation_tool=annotate_proteins_km er_v2 ←	hypothetical protein
	RA	assembly_contig_18	78904	A→G	I51T (ATT→ACT)	rasttk_feature_annotation_tool=annotate_proteins_km er_v2 ←	hypothetical protein
	RA	assembly_contig_18	78906	A→C	D50E (GAT→GAG)	rasttk_feature_annotation_tool=annotate_proteins_km er_v2 ←	hypothetical protein
	RA	assembly_contig_18	78945	T→A	K37N (AAA→AAT)	rasttk_feature_annotation_tool=annotate_proteins_km er_v2 ←	hypothetical protein
	RA	assembly_contig_37	848	C→A	R283S (CGT→AGT)	rasttk_feature_annotation_tool=annotate_proteins_km er_v2 →	Flagellin FliC
SAL02073	JC	assembly_contig_1	229088	+CTCTAATCTTGATTATG	coding (416/504 nt)	rasttk_feature_annotation_tool=annotate_proteins_km er_v2 →	Putative oxidoreductase YeaE, aldo/keto reductase family
	RA	assembly_contig_18	75243	C→A	intergenic (‑258/–)	rasttk_feature_annotation_tool=annotate_proteins_km er_v2 ← / –	hypothetical protein/–
	RA	assembly_contig_23	45344	T→C	noncoding (118/122 nt)	rasttk_feature_creation_tool=RNA_reps_5S_rRNA ←	5S rRNA ## 5S ribosomal RNA
	RA	assembly_contig_23	45458	A→G	noncoding (4/122 nt)	rasttk_feature_creation_tool=RNA_reps_5S_rRNA ←	5S rRNA ## 5S ribosomal RNA
	MC	assembly_contig_30	1	Δ15,264 bp		rasttk_feature_annotation_tool=annotate_proteins_km er_v2–rasttk_feature_annotation_tool=annotate_proteins_km er_v2	17 genes
	MC	assembly_contig_37	1	Δ5,206 bp		rasttk_feature_annotation_tool=annotate_proteins_km er_v2–rasttk_feature_annotation_tool=annotate_proteins_km er_v2	rasttk_feature_annotation_tool=annotate_proteins_km er_v2, rasttk_feature_annotation_tool=annotate_proteins_km er_v2, rasttk_feature_annotation_tool=annotate_proteins_km er_v2
	MC	assembly_contig_41	1	Δ3,276 bp		rasttk_feature_annotation_tool=annotate_proteins_km er_v2–rasttk_feature_annotation_tool=annotate_proteins_km er_v2	rasttk_feature_annotation_tool=annotate_proteins_km er_v2, rasttk_feature_annotation_tool=ricardowu@bvbrc, rasttk_feature_annotation_tool=annotate_proteins_km er_v2, rasttk_feature_annotation_tool=annotate_proteins_km er_v2, rasttk_feature_annotation_tool=annotate_proteins_km er_v2, rasttk_feature_annotation_tool=annotate_proteins_km er_v2
	MC	assembly_contig_42	1	Δ3,190 bp		rasttk_feature_annotation_tool=annotate_proteins_km er_v2–rasttk_feature_annotation_tool=annotate_proteins_km er_v2	rasttk_feature_annotation_tool=annotate_proteins_km er_v2, rasttk_feature_annotation_tool=annotate_proteins_km er_v2, rasttk_feature_annotation_tool=ricardowu@bvbrc, rasttk_feature_annotation_tool=annotate_proteins_km er_v2
	MC	assembly_contig_52	1	Δ1,522 bp		rasttk_feature_annotation_tool=annotate_proteins_km er_v2–rasttk_feature_annotation_tool=annotate_proteins_km er_v2	rasttk_feature_annotation_tool=annotate_proteins_km er_v2, rasttk_feature_annotation_tool=annotate_proteins_km er_v2
	MC	assembly_contig_53	1	Δ1,471 bp		rasttk_feature_annotation_tool=annotate_proteins_km er_v2–[rasttk_feature_annotation_tool=ricardowu@bvbrc]	rasttk_feature_annotation_tool=annotate_proteins_km er_v2, [rasttk_feature_annotation_tool=ricardowu@bvbrc]
	MC	assembly_contig_54	1	Δ1,437 bp		rasttk_feature_annotation_tool=annotate_proteins_km er_v2–rasttk_feature_annotation_tool=ricardowu@bvbrc	rasttk_feature_annotation_tool=annotate_proteins_km er_v2, rasttk_feature_annotation_tool=ricardowu@bvbrc
	RA	assembly_contig_6	111114	C→T	intergenic (‑27/‑224)	rasttk_feature_annotation_tool=annotate_proteins_km er_v2 ← / → rasttk_feature_annotation_tool=annotate_proteins_km er_v2	Putative inner membrane protein/putative membrane protein
SAL02069	RA	assembly_contig_21	45403	C→G	noncoding (14/122 nt)	rasttk_feature_creation_tool=RNA_reps_5S_rRNA ←	5S rRNA ## 5S ribosomal RNA
	RA	assembly_contig_21	45413	A→G	noncoding (4/122 nt)	rasttk_feature_creation_tool=RNA_reps_5S_rRNA ←	5S rRNA ## 5S ribosomal RNA

## Sheet: variations exposed to ethanol
strain	evidence	seq id	position	mutation	annotation	gene	description
SAL02010	RA	assembly_contig_1	490196	G→C	P134R (CCT→CGT)	rasttk_feature_annotation_tool=annotate_proteins_km er_v2 ←	Putative inner membrane protein
	RA	assembly_contig_1	705358	C→A	E46* (GAA→TAA)	rasttk_feature_annotation_tool=annotate_proteins_km er_v2 ←	Cold shock protein of CSP family => CspC (naming convention as in E.coli)
	RA	assembly_contig_16	89605	+T	coding (322/555 nt)	rasttk_feature_annotation_tool=annotate_proteins_km er_v2 ←	Transcriptional regulator CsgD for 2nd curli operon
	RA	assembly_contig_24	45344	T→C	noncoding (118/122 nt)	rasttk_feature_creation_tool=RNA_reps_5S_rRNA ←	5S rRNA ## 5S ribosomal RNA
	RA	assembly_contig_24	45458	A→G	noncoding (4/122 nt)	rasttk_feature_creation_tool=RNA_reps_5S_rRNA ←	5S rRNA ## 5S ribosomal RNA
	RA	assembly_contig_3	41839	A→C	T234P (ACC→CCC)	rasttk_feature_annotation_tool=annotate_proteins_km er_v2 →	Transcriptional activator of maltose regulon, MalT
	RA	assembly_contig_3	155682	A→C	intergenic (‑83/+75)	rasttk_feature_annotation_tool=annotate_proteins_km er_v2 ← / ← rasttk_feature_annotation_tool=annotate_proteins_km er_v2	Na+/H+‑dicarboxylate symporter/c‑di‑GMP phosphodiesterase (EC 3.1.4.52) => PdeK
	RA	assembly_contig_3	180312	A→C	intergenic (‑240/+316)	rasttk_feature_annotation_tool=annotate_proteins_km er_v2 ← / ← rasttk_feature_annotation_tool=annotate_proteins_km er_v2	Dipeptide ABC transporter, substrate‑binding protein DppA (TC 3.A.1.5.2) @ Dipeptide chemoreceptor/Unknown substrate:proton symporter, NAT/NCS2 family
SAL02152	RA	assembly_contig_18	22	G→T	intergenic (–/+376)	– / ← rasttk_feature_annotation_tool=annotate_proteins_km er_v2	–/Chaperone protein ClpB (ATP‑dependent unfoldase)
	RA	assembly_contig_21	45344	T→C	noncoding (118/122 nt)	rasttk_feature_creation_tool=RNA_reps_5S_rRNA ←	5S rRNA ## 5S ribosomal RNA
	RA	assembly_contig_21	45458	A→G	noncoding (4/122 nt)	rasttk_feature_creation_tool=RNA_reps_5S_rRNA ←	5S rRNA ## 5S ribosomal RNA
SAL02219	RA	assembly_contig_16	23361	T→C	intergenic (+14/‑208)	rasttk_feature_annotation_tool=annotate_proteins_si milarity → / → rasttk_feature_annotation_tool=annotate_proteins_km er_v2	FIG01046970: hypothetical protein/Flagellar transcriptional activator FlhD
SAL02069	RA	assembly_contig_21	45299	T→C	noncoding (118/122 nt)	rasttk_feature_creation_tool=RNA_reps_5S_rRNA ←	5S rRNA ## 5S ribosomal RNA
	RA	assembly_contig_21	45403	C→G	noncoding (14/122 nt)	rasttk_feature_creation_tool=RNA_reps_5S_rRNA ←	5S rRNA ## 5S ribosomal RNA
SAL01711	RA	assembly_contig_21	48442	C→A	intergenic (+376/–)	rasttk_feature_annotation_tool=annotate_proteins_km er_v2 → / –	Chaperone protein ClpB (ATP‑dependent unfoldase)/–
	RA	assembly_contig_22	141	T→C	noncoding (4/122 nt)	rasttk_feature_creation_tool=RNA_reps_5S_rRNA →	5S rRNA ## 5S ribosomal RNA
	RA	assembly_contig_22	255	A→G	noncoding (118/122 nt)	rasttk_feature_creation_tool=RNA_reps_5S_rRNA →	5S rRNA ## 5S ribosomal RNA
SAL02070	RA	assembly_contig_2	22	G→T	intergenic (–/‑258)	– / → rasttk_feature_annotation_tool=annotate_proteins_km er_v2	–/hypothetical protein
	RA	assembly_contig_20	45458	A→G	noncoding (4/122 nt)	rasttk_feature_creation_tool=RNA_reps_5S_rRNA ←	5S rRNA ## 5S ribosomal RNA
